# Supplementary material for: [Bis(quinolin-2-ylcarbon­yl)amido-κ3 N,N′,N′′]bromido­(N,N-di­methyl­formamide-κO)copper(II)
Source: Acta Crystallogr Sect E Struct Rep Online. 2014 May 10;70(Pt 6):m206–7. doi: 10.1107/S1600536814010058 (PMC4051018; doi:10.1107/S1600536814010058)
Supplement: Supplementary file 1 [file e-70-0m206-sup1.cif]

##############################################################################
#                                                                            #
# This CIF contains the data in a paper accepted for publication in          #
# Acta Crystallographica Section E. It conforms to the requirements of       #
# Notes for Authors for Acta Crystallographica Section E, and has been       #
# peer reviewed under the auspices of the IUCr Commission on Journals.       #
#                                                                            #
# Full details of the Crystallographic Information File format               #
# are given in the paper "The Crystallographic Information File (CIF):       #
# a New Standard Archive File for Crystallography" by S. R. Hall, F. H.      #
# Allen and I. D. Brown [Acta Cryst. (1991), A47, 655-685].                  #
#                                                                            #
# The current version of the core CIF dictionary is obtainable from          #
# ftp://ftp.iucr.org/pub/cif_core.dic.                                       #
#                                                                            #
# Software is freely available for graphical display of the structure(s)     #
# in this CIF. For information consult the CIF software page                 #
# http://www.iucr.org/resources/cif/software.                                #
#                                                                            #
# This file may be used for bona fide research purposes within the           #
# scientific community so long as proper attribution is given to the journal # 
# article from which it was obtained.                                        #
#                                                                            #
##############################################################################
data_global
_audit_creation_method     'SHELXL97 (Sheldrick, 2008)'
_journal_date_recd_electronic     2014-04-08
_journal_date_accepted     2014-05-05
_journal_name_full     'Acta Crystallographica, Section E'
_journal_year     2014
_journal_volume     70
_journal_issue      6
_journal_page_first     m206
_journal_page_last     m207
_journal_paper_category     QM
_journal_paper_doi     10.1107/S1600536814010058
_journal_coeditor_code     ZS2296
_publ_contact_author_name     'Dr. Pratik Sen'
_publ_contact_author_address
;
 Department of Chemistry
 Indian Institute of Technology Kanpur
 Kanpur, U.P.-208016
 India
;
_publ_contact_author_email     psen@iitk.ac.in
_publ_contact_author_fax     '91-512-2597436 '
_publ_contact_author_phone     '91-512-2596312 '
_publ_section_title
;\
[Bis(quinolin-2-ylcarbonyl)amido-\k^3^<i>N</i>,<i>N</i>',<i>N</i>'']\
bromido(<i>N</i>,<i>N</i>-dimethylformamide-\k<i>O</i>)copper(II)
;
loop_
    _publ_author_name
    _publ_author_address
    'Md. Serajul Haque Faizi'
;
 Department of Chemistry
 Indian Institute of Technology Kanpur
 Kanpur, UP 208 016
 India
;
    'Pratik Sen'
;
 Department of Chemistry
 Indian Institute of Technology Kanpur
 Kanpur, UP 208 016
 India
;
data_I
_audit_creation_method     SHELXL-97
_database_code_depnum_ccdc_archive     'CCDC 1000734'
_chemical_name_systematic
;\
[Bis(quinolin-2-ylcarbonyl)amido-\k^3^<i>N</i>,<i>N</i>',<i>N</i>'']bromido\
(<i>N</i>,<i>N</i>-dimethylformamide-\k<i>O</i>)copper(II)
;
_chemical_name_common     ?
_chemical_formula_moiety     'C23 H19 Br Cu N4 O3'
_chemical_formula_sum     'C23 H19 Br Cu N4 O3'
_chemical_formula_iupac     '[Cu Br (C20 H12 N3 O2) (C3 H7 N O)]'
_chemical_formula_weight     542.87
_chemical_melting_point     ?
_symmetry_cell_setting     monoclinic
_symmetry_space_group_name_H-M     'P 21/n'
_symmetry_space_group_name_Hall     '-P 2yn'
loop_
    _symmetry_equiv_pos_as_xyz
    'x, y, z'
    '-x+1/2, y+1/2, -z+1/2'
    '-x, -y, -z'
    'x+1/2, -y+1/2, z+1/2'
_cell_length_a     9.2137(6)
_cell_length_b     23.5220(16)
_cell_length_c     10.4842(7)
_cell_angle_alpha     90.000
_cell_angle_beta     110.2840(10)
_cell_angle_gamma     90.000
_cell_volume     2131.3(2)
_cell_formula_units_Z     4
_cell_measurement_reflns_used     7192
_cell_measurement_theta_min     2.24
_cell_measurement_theta_max     28.25
_cell_measurement_temperature     100(2)
_exptl_crystal_description     Needle
_exptl_crystal_colour     Red
_exptl_crystal_size_max     0.26
_exptl_crystal_size_mid     0.20
_exptl_crystal_size_min     0.14
_exptl_crystal_density_diffrn     1.692
_exptl_crystal_density_meas     ?
_exptl_crystal_density_method     'not measured'
_exptl_crystal_F_000     1092
_exptl_absorpt_coefficient_mu     2.934
_exptl_absorpt_correction_type     multi-scan
_exptl_absorpt_process_details     '(SADABS; Sheldrick, 2004)'
_exptl_absorpt_correction_T_min     0.5915
_exptl_absorpt_correction_T_max     0.6813
_exptl_special_details     ?
_diffrn_ambient_temperature     100(2)
_diffrn_radiation_type     MoK\a
_diffrn_radiation_wavelength     0.71073
_diffrn_radiation_monochromator     graphite
_diffrn_measurement_device_type     'Bruker SMART APEX CCD'
_diffrn_measurement_method     '\w and \f scans'
_diffrn_detector_area_resol_mean     ?
_diffrn_reflns_number     13799
_diffrn_reflns_av_R_equivalents     0.0325
_diffrn_reflns_av_sigmaI/netI     0.0306
_diffrn_reflns_theta_min     2.24
_diffrn_reflns_theta_max     25.00
_diffrn_reflns_theta_full     25.00
_diffrn_measured_fraction_theta_max     1.000
_diffrn_measured_fraction_theta_full     1.000
_diffrn_reflns_limit_h_min     -10
_diffrn_reflns_limit_h_max     10
_diffrn_reflns_limit_k_min     -27
_diffrn_reflns_limit_k_max     27
_diffrn_reflns_limit_l_min     -12
_diffrn_reflns_limit_l_max     10
_diffrn_standards_number     0
_diffrn_standards_interval_count     .
_diffrn_standards_interval_time     .
_diffrn_standards_decay_%     ?
_refine_special_details
;
Refinement of <i>F</i>^2^ against ALL reflections. The weighted <i>R</i>-factor
<i>wR</i> and goodness of fit <i>S</i> are based on <i>F</i>^2^, conventional
<i>R</i>-factors <i>R</i> are based on <i>F</i>, with <i>F</i> set to zero for
negative <i>F</i>^2^. The threshold expression of <i>F</i>^2^ >
\s(<i>F</i>^2^) is used only for calculating <i>R</i>-factors(gt) <i>etc</i>.
and is not relevant to the choice of reflections for refinement.
<i>R</i>-factors based on <i>F</i>^2^ are statistically about twice as large
as those based on <i>F</i>, and <i>R</i>- factors based on ALL data will be
even larger.
;
_reflns_number_total     3753
_reflns_number_gt     3223
_reflns_threshold_expression     I>2\s(I)
_refine_ls_structure_factor_coef     Fsqd
_refine_ls_matrix_type     full
_refine_ls_R_factor_all     0.0435
_refine_ls_R_factor_gt     0.0337
_refine_ls_wR_factor_gt     0.0779
_refine_ls_wR_factor_ref     0.0814
_refine_ls_goodness_of_fit_ref     1.055
_refine_ls_restrained_S_all     1.055
_refine_ls_number_reflns     3753
_refine_ls_number_parameters     301
_refine_ls_number_restraints     0
_refine_ls_hydrogen_treatment     mixed
_refine_ls_weighting_scheme     calc
_refine_ls_weighting_details
         'calc w=1/[\s^2^(Fo^2^)+(0.0432P)^2^+2.2471P] where P=(Fo^2^+2Fc^2^)/3'
_atom_sites_solution_hydrogens     geom
_atom_sites_solution_primary     direct
_atom_sites_solution_secondary     difmap
_refine_ls_shift/su_max     0.001
_refine_ls_shift/su_mean     0.000
_refine_diff_density_max     0.809
_refine_diff_density_min     -0.450
_refine_ls_extinction_method     none
_refine_ls_extinction_coef     ?
loop_
    _atom_type_symbol
    _atom_type_description
    _atom_type_scat_dispersion_real
    _atom_type_scat_dispersion_imag
    _atom_type_scat_source
    'C' 'C' 0.0033 0.0016
                         'International Tables Vol C Tables 4.2.6.8 and 6.1.1.4'
    'H' 'H' 0.0000 0.0000
                         'International Tables Vol C Tables 4.2.6.8 and 6.1.1.4'
    'Br' 'Br' -0.2901 2.4595
                         'International Tables Vol C Tables 4.2.6.8 and 6.1.1.4'
    'Cu' 'Cu' 0.3201 1.2651
                         'International Tables Vol C Tables 4.2.6.8 and 6.1.1.4'
    'N' 'N' 0.0061 0.0033
                         'International Tables Vol C Tables 4.2.6.8 and 6.1.1.4'
    'O' 'O' 0.0106 0.0060
                         'International Tables Vol C Tables 4.2.6.8 and 6.1.1.4'
_computing_data_collection     'SMART (Bruker, 2003)'
_computing_cell_refinement     'SAINT (Bruker, 2003)'
_computing_data_reduction     'SAINT (Bruker, 2003)'
_computing_structure_solution     'SIR97 (Altomare <i>et al.</i>, 1999)'
_computing_structure_refinement     'SHELXL97 (Sheldrick, 2008)'
_computing_molecular_graphics     'DIAMOND (Brandenberg & Putz, 2006)'
_computing_publication_material     'DIAMOND (Brandenberg & Putz, 2006)'
loop_
    _atom_site_type_symbol
    _atom_site_label
    _atom_site_fract_x
    _atom_site_fract_y
    _atom_site_fract_z
    _atom_site_U_iso_or_equiv
    _atom_site_adp_type
    _atom_site_calc_flag
    _atom_site_refinement_flags
    _atom_site_occupancy
    _atom_site_symmetry_multiplicity
    _atom_site_disorder_assembly
    _atom_site_disorder_group
    C C1 1.2311(4) 0.17727(13) 0.9003(3) 0.0186(7) Uani d . 1 1 . .
    C C2 1.2627(4) 0.11829(14) 0.9138(3) 0.0225(8) Uani d . 1 1 . .
    H H2 1.1818 0.0922 0.8872 0.027 Uiso calc R 1 1 . .
    C C3 1.4112(4) 0.09975(15) 0.9655(3) 0.0276(8) Uani d . 1 1 . .
    H H3 1.4309 0.0609 0.9747 0.033 Uiso calc R 1 1 . .
    C C4 1.5355(4) 0.13798(16) 1.0051(4) 0.0305(9) Uani d . 1 1 . .
    H H4 1.6365 0.1244 1.0397 0.037 Uiso calc R 1 1 . .
    C C5 1.5086(4) 0.19471(16) 0.9931(4) 0.0294(9) Uani d . 1 1 . .
    H H5 1.5916 0.2199 1.0191 0.035 Uiso calc R 1 1 . .
    C C6 1.3571(4) 0.21600(14) 0.9420(3) 0.0245(8) Uani d . 1 1 . .
    C C7 1.3227(5) 0.27458(15) 0.9297(4) 0.0298(9) Uani d . 1 1 . .
    H H7 1.4024 0.3011 0.9549 0.036 Uiso calc R 1 1 . .
    C C8 1.1742(4) 0.29206(14) 0.8811(4) 0.0277(8) Uani d . 1 1 . .
    H H8 1.1511 0.3307 0.8747 0.033 Uiso calc R 1 1 . .
    C C9 1.0551(4) 0.25196(13) 0.8405(3) 0.0219(8) Uani d . 1 1 . .
    C C10 0.8890(4) 0.27133(14) 0.7873(3) 0.0238(8) Uani d . 1 1 . .
    N N4 0.7906(3) 0.22593(11) 0.7571(3) 0.0210(6) Uani d . 1 1 . .
    C C12 0.6353(4) 0.23086(14) 0.7065(3) 0.0249(8) Uani d . 1 1 . .
    C C13 0.5577(4) 0.17340(14) 0.6804(3) 0.0207(7) Uani d . 1 1 . .
    C C14 0.3975(4) 0.17069(15) 0.6286(3) 0.0255(8) Uani d . 1 1 . .
    H H14 0.3388 0.2038 0.6070 0.031 Uiso calc R 1 1 . .
    C C15 0.3275(4) 0.11898(16) 0.6097(3) 0.0292(8) Uani d . 1 1 . .
    H H15 0.2202 0.1164 0.5748 0.035 Uiso calc R 1 1 . .
    C C16 0.4180(4) 0.06968(15) 0.6433(3) 0.0235(8) Uani d . 1 1 . .
    C C17 0.3511(4) 0.01469(16) 0.6265(4) 0.0307(9) Uani d . 1 1 . .
    H H17 0.2441 0.0106 0.5903 0.037 Uiso calc R 1 1 . .
    C C18 0.4423(4) -0.03185(15) 0.6630(4) 0.0304(9) Uani d . 1 1 . .
    H H18 0.3975 -0.0678 0.6510 0.036 Uiso calc R 1 1 . .
    C C19 0.6035(4) -0.02662(14) 0.7185(3) 0.0269(8) Uani d . 1 1 . .
    H H19 0.6643 -0.0590 0.7454 0.032 Uiso calc R 1 1 . .
    C C20 0.6726(4) 0.02559(14) 0.7337(3) 0.0219(7) Uani d . 1 1 . .
    H H20 0.7799 0.0285 0.7688 0.026 Uiso calc R 1 1 . .
    C C21 0.5808(4) 0.07501(14) 0.6959(3) 0.0195(7) Uani d . 1 1 . .
    C C22 0.9923(4) 0.10622(13) 1.0635(3) 0.0191(7) Uani d . 1 1 . .
    H H22 1.0592 0.1372 1.0867 0.023 Uiso calc R 1 1 . .
    C C23 1.0494(6) 0.09139(18) 1.3042(4) 0.0348(10) Uani d . 1 1 . .
    C C24 0.8692(5) 0.02789(15) 1.1333(4) 0.0341(9) Uani d . 1 1 . .
    H H24A 0.8694 0.0116 1.2173 0.051 Uiso calc R 1 1 . .
    H H24B 0.9036 0.0000 1.0833 0.051 Uiso calc R 1 1 . .
    H H24C 0.7663 0.0399 1.0806 0.051 Uiso calc R 1 1 . .
    N N1 1.0803(3) 0.19603(11) 0.8492(3) 0.0183(6) Uani d . 1 1 . .
    N N2 0.6487(3) 0.12808(11) 0.7128(3) 0.0180(6) Uani d . 1 1 . .
    N N3 0.9720(3) 0.07624(11) 1.1617(3) 0.0219(6) Uani d . 1 1 . .
    O O1 0.9264(3) 0.09523(9) 0.9413(2) 0.0223(5) Uani d . 1 1 . .
    O O2 0.8575(3) 0.32184(9) 0.7751(3) 0.0337(6) Uani d . 1 1 . .
    O O3 0.5551(3) 0.27363(10) 0.6817(3) 0.0399(7) Uani d . 1 1 . .
    Cu Cu1 0.87800(5) 0.150012(15) 0.77633(4) 0.01711(12) Uani d . 1 1 . .
    Br Br1 0.93628(4) 0.090477(13) 0.60641(3) 0.01868(11) Uani d . 1 1 . .
    H H23A 0.972(5) 0.1009(16) 1.346(4) 0.033(11) Uiso d . 1 1 . .
    H H23B 1.114(5) 0.0610(18) 1.354(4) 0.038(11) Uiso d . 1 1 . .
    H H23C 1.111(4) 0.1234(17) 1.315(4) 0.030(11) Uiso d . 1 1 . .
loop_
    _atom_site_aniso_label
    _atom_site_aniso_U_11
    _atom_site_aniso_U_22
    _atom_site_aniso_U_33
    _atom_site_aniso_U_12
    _atom_site_aniso_U_13
    _atom_site_aniso_U_23
    C1 0.0256(18) 0.0192(17) 0.0137(16) -0.0035(14) 0.0102(14) -0.0026(13)
    C2 0.032(2) 0.0153(17) 0.0189(17) -0.0025(14) 0.0067(15) 0.0008(13)
    C3 0.033(2) 0.0251(19) 0.0238(18) 0.0015(16) 0.0085(16) 0.0017(15)
    C4 0.028(2) 0.034(2) 0.0267(19) -0.0001(17) 0.0058(16) 0.0017(16)
    C5 0.030(2) 0.034(2) 0.0247(19) -0.0120(17) 0.0100(16) -0.0072(16)
    C6 0.036(2) 0.0228(18) 0.0163(17) -0.0076(16) 0.0110(16) -0.0064(14)
    C7 0.040(2) 0.0210(19) 0.030(2) -0.0163(17) 0.0143(18) -0.0087(15)
    C8 0.045(2) 0.0115(16) 0.031(2) -0.0079(16) 0.0188(18) -0.0034(14)
    C9 0.038(2) 0.0120(16) 0.0193(17) -0.0020(14) 0.0138(16) -0.0019(13)
    C10 0.042(2) 0.0134(17) 0.0223(18) 0.0008(15) 0.0191(17) -0.0008(13)
    N4 0.0318(17) 0.0102(13) 0.0229(15) 0.0016(12) 0.0120(13) 0.0002(11)
    C12 0.033(2) 0.0202(18) 0.0254(19) 0.0062(16) 0.0154(16) 0.0062(14)
    C13 0.0279(19) 0.0181(17) 0.0183(16) 0.0049(15) 0.0107(15) 0.0050(13)
    C14 0.0264(19) 0.0274(19) 0.0229(18) 0.0069(16) 0.0090(15) 0.0060(15)
    C15 0.0232(19) 0.041(2) 0.0225(18) -0.0011(17) 0.0068(16) 0.0034(16)
    C16 0.0286(19) 0.0279(19) 0.0141(16) -0.0057(15) 0.0073(15) -0.0014(14)
    C17 0.029(2) 0.037(2) 0.0237(18) -0.0135(17) 0.0067(16) -0.0029(16)
    C18 0.040(2) 0.0223(19) 0.0288(19) -0.0165(17) 0.0123(18) -0.0041(15)
    C19 0.040(2) 0.0159(17) 0.0259(18) -0.0040(15) 0.0120(17) -0.0017(14)
    C20 0.0268(18) 0.0182(17) 0.0219(17) -0.0022(14) 0.0100(15) -0.0020(13)
    C21 0.0280(19) 0.0188(17) 0.0133(16) -0.0031(14) 0.0093(14) -0.0027(13)
    C22 0.0299(19) 0.0083(15) 0.0213(18) 0.0001(14) 0.0115(15) -0.0014(13)
    C23 0.061(3) 0.028(2) 0.0172(18) 0.000(2) 0.015(2) -0.0017(16)
    C24 0.039(2) 0.026(2) 0.036(2) -0.0036(17) 0.0112(18) 0.0131(17)
    N1 0.0292(16) 0.0115(14) 0.0165(13) -0.0043(11) 0.0107(12) -0.0022(10)
    N2 0.0246(15) 0.0150(14) 0.0163(14) -0.0011(11) 0.0095(12) 0.0005(11)
    N3 0.0347(17) 0.0133(14) 0.0193(14) -0.0003(12) 0.0114(13) 0.0018(11)
    O1 0.0359(14) 0.0137(11) 0.0151(12) -0.0038(10) 0.0061(11) 0.0021(9)
    O2 0.0499(17) 0.0094(13) 0.0490(17) 0.0040(11) 0.0262(14) 0.0010(11)
    O3 0.0388(16) 0.0192(14) 0.0627(19) 0.0107(12) 0.0188(14) 0.0121(13)
    Cu1 0.0243(2) 0.0083(2) 0.0190(2) -0.00018(15) 0.00791(17) 0.00038(15)
    Br1 0.02579(19) 0.01385(17) 0.01721(17) 0.00011(13) 0.00847(14) -0.00126(12)
_geom_special_details
;
All e.s.d.'s (except the e.s.d. in the dihedral angle between two l.s. planes)
are estimated using the full covariance matrix. The cell e.s.d.'s are taken
into account individually in the estimation of e.s.d.'s in distances, angles
and torsion angles; correlations between e.s.d.'s in cell parameters are only
used when they are defined by crystal symmetry. An approximate (isotropic)
treatment of cell e.s.d.'s is used for estimating e.s.d.'s involving l.s.
planes.
;
loop_
    _geom_bond_atom_site_label_1
    _geom_bond_atom_site_label_2
    _geom_bond_site_symmetry_1
    _geom_bond_site_symmetry_2
    _geom_bond_distance
    _geom_bond_publ_flag
    Br1 Cu1 . . 2.4671(5) no
    Cu1 O1 . . 2.078(2) no
    Cu1 N1 . . 2.060(3) no
    Cu1 N2 . . 2.049(3) no
    Cu1 N4 . . 1.941(3) no
    O1 C22 . . 1.240(4) no
    O2 C10 . . 1.219(4) no
    O3 C12 . . 1.222(4) no
    N1 C1 . . 1.377(5) no
    N1 C9 . . 1.334(4) no
    N2 C13 . . 1.326(4) no
    N2 C21 . . 1.380(4) no
    N3 C22 . . 1.314(4) no
    N3 C23 . . 1.459(5) no
    N3 C24 . . 1.444(5) no
    N4 C10 . . 1.365(4) no
    N4 C12 . . 1.348(5) no
    C1 C2 . . 1.415(5) no
    C1 C6 . . 1.420(5) no
    C2 C3 . . 1.357(5) no
    C3 C4 . . 1.401(5) no
    C4 C5 . . 1.355(5) no
    C5 C6 . . 1.403(5) no
    C6 C7 . . 1.410(5) no
    C7 C8 . . 1.348(6) no
    C8 C9 . . 1.397(5) no
    C9 C10 . . 1.506(5) no
    C12 C13 . . 1.509(5) no
    C13 C14 . . 1.386(5) no
    C14 C15 . . 1.359(5) no
    C15 C16 . . 1.400(5) no
    C16 C17 . . 1.417(5) no
    C16 C21 . . 1.413(5) no
    C17 C18 . . 1.352(5) no
    C18 C19 . . 1.400(5) no
    C19 C20 . . 1.367(5) no
    C20 C21 . . 1.411(5) no
    C2 H2 . . 0.9300 no
    C3 H3 . . 0.9300 no
    C4 H4 . . 0.9300 no
    C5 H5 . . 0.9300 no
    C7 H7 . . 0.9300 no
    C8 H8 . . 0.9300 no
    C14 H14 . . 0.9300 no
    C15 H15 . . 0.9300 no
    C17 H17 . . 0.9300 no
    C18 H18 . . 0.9300 no
    C19 H19 . . 0.9300 no
    C20 H20 . . 0.9300 no
    C22 H22 . . 0.9300 no
    C23 H23A . . 0.98(5) no
    C23 H23B . . 0.96(4) no
    C23 H23C . . 0.93(4) no
    C24 H24A . . 0.9600 no
    C24 H24B . . 0.9600 no
    C24 H24C . . 0.9600 no
loop_
    _geom_angle_atom_site_label_1
    _geom_angle_atom_site_label_2
    _geom_angle_atom_site_label_3
    _geom_angle_site_symmetry_1
    _geom_angle_site_symmetry_2
    _geom_angle_site_symmetry_3
    _geom_angle
    _geom_angle_publ_flag
    Br1 Cu1 O1 . . . 102.21(6) no
    Br1 Cu1 N1 . . . 99.83(8) no
    Br1 Cu1 N2 . . . 94.61(8) no
    Br1 Cu1 N4 . . . 129.33(9) no
    O1 Cu1 N1 . . . 96.41(11) no
    O1 Cu1 N2 . . . 90.80(11) no
    O1 Cu1 N4 . . . 128.23(11) no
    N1 Cu1 N2 . . . 162.09(11) no
    N1 Cu1 N4 . . . 81.05(12) no
    N2 Cu1 N4 . . . 81.60(11) no
    Cu1 O1 C22 . . . 128.2(2) no
    Cu1 N1 C1 . . . 129.6(2) no
    Cu1 N1 C9 . . . 112.3(2) no
    C1 N1 C9 . . . 118.1(3) no
    Cu1 N2 C13 . . . 111.7(2) no
    Cu1 N2 C21 . . . 129.8(2) no
    C13 N2 C21 . . . 118.4(3) no
    C22 N3 C23 . . . 121.3(3) no
    C22 N3 C24 . . . 121.5(3) no
    C23 N3 C24 . . . 117.2(3) no
    Cu1 N4 C10 . . . 118.5(2) no
    Cu1 N4 C12 . . . 117.8(2) no
    C10 N4 C12 . . . 123.6(3) no
    N1 C1 C2 . . . 119.9(3) no
    N1 C1 C6 . . . 121.4(3) no
    C2 C1 C6 . . . 118.7(3) no
    C1 C2 C3 . . . 119.9(3) no
    C2 C3 C4 . . . 121.3(3) no
    C3 C4 C5 . . . 120.0(4) no
    C4 C5 C6 . . . 120.9(4) no
    C1 C6 C5 . . . 119.2(3) no
    C1 C6 C7 . . . 117.7(3) no
    C5 C6 C7 . . . 123.1(4) no
    C6 C7 C8 . . . 120.0(4) no
    C7 C8 C9 . . . 119.8(3) no
    N1 C9 C8 . . . 123.1(3) no
    N1 C9 C10 . . . 117.0(3) no
    C8 C9 C10 . . . 119.9(3) no
    O2 C10 N4 . . . 128.6(3) no
    O2 C10 C9 . . . 120.5(3) no
    N4 C10 C9 . . . 110.9(3) no
    O3 C12 N4 . . . 129.5(3) no
    O3 C12 C13 . . . 119.0(3) no
    N4 C12 C13 . . . 111.5(3) no
    N2 C13 C12 . . . 117.1(3) no
    N2 C13 C14 . . . 123.8(3) no
    C12 C13 C14 . . . 119.0(3) no
    C13 C14 C15 . . . 119.0(3) no
    C14 C15 C16 . . . 119.6(3) no
    C15 C16 C17 . . . 122.0(3) no
    C15 C16 C21 . . . 118.9(3) no
    C17 C16 C21 . . . 119.1(3) no
    C16 C17 C18 . . . 120.2(4) no
    C17 C18 C19 . . . 120.8(3) no
    C18 C19 C20 . . . 120.8(3) no
    C19 C20 C21 . . . 119.9(3) no
    N2 C21 C16 . . . 120.2(3) no
    N2 C21 C20 . . . 120.6(3) no
    C16 C21 C20 . . . 119.2(3) no
    O1 C22 N3 . . . 123.1(3) no
    C1 C2 H2 . . . 120.00 no
    C3 C2 H2 . . . 120.00 no
    C2 C3 H3 . . . 119.00 no
    C4 C3 H3 . . . 119.00 no
    C3 C4 H4 . . . 120.00 no
    C5 C4 H4 . . . 120.00 no
    C4 C5 H5 . . . 120.00 no
    C6 C5 H5 . . . 120.00 no
    C6 C7 H7 . . . 120.00 no
    C8 C7 H7 . . . 120.00 no
    C7 C8 H8 . . . 120.00 no
    C9 C8 H8 . . . 120.00 no
    C13 C14 H14 . . . 120.00 no
    C15 C14 H14 . . . 120.00 no
    C14 C15 H15 . . . 120.00 no
    C16 C15 H15 . . . 120.00 no
    C16 C17 H17 . . . 120.00 no
    C18 C17 H17 . . . 120.00 no
    C17 C18 H18 . . . 120.00 no
    C19 C18 H18 . . . 120.00 no
    C18 C19 H19 . . . 120.00 no
    C20 C19 H19 . . . 120.00 no
    C19 C20 H20 . . . 120.00 no
    C21 C20 H20 . . . 120.00 no
    O1 C22 H22 . . . 118.00 no
    N3 C22 H22 . . . 118.00 no
    N3 C23 H23A . . . 110(2) no
    N3 C23 H23B . . . 111(2) no
    N3 C23 H23C . . . 113(2) no
    H23A C23 H23B . . . 110(3) no
    H23A C23 H23C . . . 106(3) no
    H23B C23 H23C . . . 108(4) no
    N3 C24 H24A . . . 109.00 no
    N3 C24 H24B . . . 110.00 no
    N3 C24 H24C . . . 109.00 no
    H24A C24 H24B . . . 109.00 no
    H24A C24 H24C . . . 109.00 no
    H24B C24 H24C . . . 110.00 no
loop_
    _geom_torsion_atom_site_label_1
    _geom_torsion_atom_site_label_2
    _geom_torsion_atom_site_label_3
    _geom_torsion_atom_site_label_4
    _geom_torsion_site_symmetry_1
    _geom_torsion_site_symmetry_2
    _geom_torsion_site_symmetry_3
    _geom_torsion_site_symmetry_4
    _geom_torsion
    _geom_torsion_publ_flag
    C6 C1 C2 C3 . . . . -0.1(5) ?
    N1 C1 C2 C3 . . . . -179.3(3) ?
    C2 C1 C6 C5 . . . . 1.0(5) ?
    C2 C1 C6 C7 . . . . -179.1(3) ?
    N1 C1 C6 C5 . . . . -179.8(3) ?
    N1 C1 C6 C7 . . . . 0.1(5) ?
    C2 C1 N1 C9 . . . . 178.7(3) ?
    C2 C1 N1 Cu1 . . . . -2.9(5) ?
    C6 C1 N1 C9 . . . . -0.4(5) ?
    C6 C1 N1 Cu1 . . . . 177.9(2) ?
    C1 C2 C3 C4 . . . . -0.6(5) ?
    C2 C3 C4 C5 . . . . 0.4(6) ?
    C3 C4 C5 C6 . . . . 0.5(6) ?
    C4 C5 C6 C1 . . . . -1.3(5) ?
    C4 C5 C6 C7 . . . . 178.9(4) ?
    C1 C6 C7 C8 . . . . 0.8(5) ?
    C5 C6 C7 C8 . . . . -179.3(4) ?
    C6 C7 C8 C9 . . . . -1.3(6) ?
    C7 C8 C9 C10 . . . . 179.5(3) ?
    C7 C8 C9 N1 . . . . 1.0(6) ?
    C8 C9 C10 N4 . . . . -178.3(3) ?
    C8 C9 C10 O2 . . . . 2.4(5) ?
    N1 C9 C10 N4 . . . . 0.4(4) ?
    N1 C9 C10 O2 . . . . -179.0(3) ?
    C8 C9 N1 C1 . . . . -0.1(5) ?
    C8 C9 N1 Cu1 . . . . -178.7(3) ?
    C10 C9 N1 C1 . . . . -178.6(3) ?
    C10 C9 N1 Cu1 . . . . 2.7(4) ?
    C9 C10 N4 C12 . . . . -179.4(3) ?
    C9 C10 N4 Cu1 . . . . -3.6(4) ?
    O2 C10 N4 C12 . . . .  0.0(6) ?
    O2 C10 N4 Cu1 . . . . 175.7(3) ?
    C10 N4 C12 C13 . . . . 178.7(3) ?
    C10 N4 C12 O3 . . . . -1.9(6) ?
    Cu1 N4 C12 C13 . . . . 3.0(4) ?
    Cu1 N4 C12 O3 . . . . -177.6(3) ?
    C10 N4 Cu1 N1 . . . . 4.1(2) ?
    C10 N4 Cu1 N2 . . . . 179.6(3) ?
    C10 N4 Cu1 O1 . . . . 95.2(3) ?
    C10 N4 Cu1 Br1 . . . . -91.4(2) ?
    C12 N4 Cu1 N1 . . . . -180.0(3) ?
    C12 N4 Cu1 N2 . . . . -4.5(2) ?
    C12 N4 Cu1 O1 . . . . -88.8(3) ?
    C12 N4 Cu1 Br1 . . . . 84.6(3) ?
    N4 C12 C13 C14 . . . . 179.8(3) ?
    N4 C12 C13 N2 . . . . 1.6(4) ?
    O3 C12 C13 C14 . . . . 0.3(5) ?
    O3 C12 C13 N2 . . . . -177.9(3) ?
    C12 C13 C14 C15 . . . . -177.7(3) ?
    N2 C13 C14 C15 . . . . 0.4(5) ?
    C12 C13 N2 C21 . . . . 177.2(3) ?
    C12 C13 N2 Cu1 . . . . -5.0(4) ?
    C14 C13 N2 C21 . . . . -0.9(5) ?
    C14 C13 N2 Cu1 . . . . 177.0(3) ?
    C13 C14 C15 C16 . . . . 0.1(5) ?
    C14 C15 C16 C17 . . . . 179.6(3) ?
    C14 C15 C16 C21 . . . . -0.1(5) ?
    C15 C16 C17 C18 . . . . -178.5(3) ?
    C21 C16 C17 C18 . . . . 1.2(5) ?
    C15 C16 C21 C20 . . . . 178.0(3) ?
    C15 C16 C21 N2 . . . . -0.4(5) ?
    C17 C16 C21 C20 . . . . -1.6(5) ?
    C17 C16 C21 N2 . . . . 179.9(3) ?
    C16 C17 C18 C19 . . . . 0.5(6) ?
    C17 C18 C19 C20 . . . . -1.8(6) ?
    C18 C19 C20 C21 . . . . 1.4(5) ?
    C19 C20 C21 C16 . . . . 0.4(5) ?
    C19 C20 C21 N2 . . . . 178.8(3) ?
    C16 C21 N2 C13 . . . . 0.9(5) ?
    C16 C21 N2 Cu1 . . . . -176.5(2) ?
    C20 C21 N2 C13 . . . . -177.5(3) ?
    C20 C21 N2 Cu1 . . . . 5.1(5) ?
    O1 C22 N3 C23 . . . . -178.7(3) ?
    O1 C22 N3 C24 . . . . -0.4(5) ?
    N3 C22 O1 Cu1 . . . . 155.7(2) ?
    C1 N1 Cu1 N4 . . . . 178.0(3) ?
    C1 N1 Cu1 N2 . . . . 163.4(3) ?
    C1 N1 Cu1 O1 . . . . 50.2(3) ?
    C1 N1 Cu1 Br1 . . . . -53.4(3) ?
    C9 N1 Cu1 N4 . . . . -3.6(2) ?
    C9 N1 Cu1 N2 . . . . -18.2(5) ?
    C9 N1 Cu1 O1 . . . . -131.4(2) ?
    C9 N1 Cu1 Br1 . . . . 125.0(2) ?
    C13 N2 Cu1 N4 . . . . 5.1(2) ?
    C13 N2 Cu1 N1 . . . . 19.6(5) ?
    C13 N2 Cu1 O1 . . . . 133.6(2) ?
    C13 N2 Cu1 Br1 . . . . -124.1(2) ?
    C21 N2 Cu1 N4 . . . . -177.4(3) ?
    C21 N2 Cu1 N1 . . . . -162.8(3) ?
    C21 N2 Cu1 O1 . . . . -48.8(3) ?
    C21 N2 Cu1 Br1 . . . . 53.5(3) ?
    C22 O1 Cu1 N4 . . . . -45.9(3) ?
    C22 O1 Cu1 N1 . . . . 37.8(3) ?
    C22 O1 Cu1 N2 . . . . -125.8(3) ?
    C22 O1 Cu1 Br1 . . . . 139.3(3) ?
loop_
    _geom_hbond_atom_site_label_D
    _geom_hbond_atom_site_label_H
    _geom_hbond_atom_site_label_A
    _geom_hbond_site_symmetry_A
    _geom_hbond_distance_DH
    _geom_hbond_distance_HA
    _geom_hbond_distance_DA
    _geom_hbond_angle_DHA
    _geom_hbond_publ_flag
    C23 H23A Br1 1_556 0.98(5) 2.87(4) 3.663(5) 138(3) yes
    C15 H15 Br1 1_455 0.93 2.82 3.655(4) 151 yes
    C20 H20 O1 . 0.93 2.42 3.059(4) 126 yes
    C22 H22 O3 4_555 0.93 2.33 3.060(4) 135 yes
_iucr_refine_instructions_details
;
TITL 20octa_0m in P 21/n
CELL  0.71073   9.2137  23.5220  10.4842   90.000  110.284   90.000
ZERR     4.00   0.0006   0.0016   0.0007    0.000    0.001    0.000
LATT   1
SYMM  1/2 - X, 1/2 + Y, 1/2 - Z
SFAC  C    H    BR   CU   N    O
UNIT  92   76   4    4    16   12
MERG   2
OMIT    -3.00  50.00
FMAP   2
PLAN    4
SIZE     0.20   0.20   0.20
ACTA
BOND
L.S.   4
TEMP    20.00
WGHT    0.043200    2.247100
FVAR       0.05935
C1    1    1.231073    0.177271    0.900277    11.00000    0.02558    0.01921 =
         0.01372   -0.00258    0.01015   -0.00347
C2    1    1.262699    0.118290    0.913752    11.00000    0.03168    0.01532 =
         0.01895    0.00083    0.00668   -0.00250
AFIX  43
H2    2    1.181793    0.092235    0.887208    11.00000   -1.20000
AFIX   0
C3    1    1.411250    0.099754    0.965464    11.00000    0.03277    0.02509 =
         0.02384    0.00173    0.00853    0.00152
AFIX  43
H3    2    1.430899    0.060908    0.974739    11.00000   -1.20000
AFIX   0
C4    1    1.535540    0.137980    1.005136    11.00000    0.02807    0.03393 =
         0.02665    0.00167    0.00581   -0.00009
AFIX  43
H4    2    1.636527    0.124430    1.039717    11.00000   -1.20000
AFIX   0
C5    1    1.508560    0.194714    0.993102    11.00000    0.03023    0.03381 =
         0.02465   -0.00722    0.01004   -0.01195
AFIX  43
H5    2    1.591586    0.219865    1.019056    11.00000   -1.20000
AFIX   0
C6    1    1.357068    0.215996    0.942019    11.00000    0.03593    0.02284 =
         0.01626   -0.00638    0.01105   -0.00758
C7    1    1.322741    0.274581    0.929654    11.00000    0.04003    0.02100 =
         0.03009   -0.00873    0.01425   -0.01630
AFIX  43
H7    2    1.402443    0.301141    0.954946    11.00000   -1.20000
AFIX   0
C8    1    1.174191    0.292057    0.881108    11.00000    0.04536    0.01152 =
         0.03075   -0.00345    0.01882   -0.00794
AFIX  43
H8    2    1.151125    0.330675    0.874653    11.00000   -1.20000
AFIX   0
C9    1    1.055066    0.251963    0.840547    11.00000    0.03760    0.01198 =
         0.01930   -0.00191    0.01377   -0.00200
C10   1    0.889027    0.271333    0.787325    11.00000    0.04193    0.01342 =
         0.02231   -0.00076    0.01909    0.00077
N4    5    0.790562    0.225931    0.757132    11.00000    0.03183    0.01019 =
         0.02290    0.00016    0.01202    0.00162
C12   1    0.635251    0.230865    0.706459    11.00000    0.03310    0.02023 =
         0.02540    0.00622    0.01539    0.00618
C13   1    0.557667    0.173397    0.680429    11.00000    0.02791    0.01805 =
         0.01834    0.00499    0.01071    0.00491
C14   1    0.397484    0.170692    0.628572    11.00000    0.02645    0.02742 =
         0.02294    0.00597    0.00899    0.00691
AFIX  43
H14   2    0.338778    0.203787    0.606986    11.00000   -1.20000
AFIX   0
C15   1    0.327516    0.118985    0.609744    11.00000    0.02317    0.04111 =
         0.02249    0.00339    0.00675   -0.00108
AFIX  43
H15   2    0.220179    0.116350    0.574804    11.00000   -1.20000
AFIX   0
C16   1    0.418020    0.069684    0.643274    11.00000    0.02861    0.02789 =
         0.01407   -0.00144    0.00731   -0.00569
C17   1    0.351090    0.014689    0.626511    11.00000    0.02932    0.03691 =
         0.02373   -0.00292    0.00666   -0.01347
AFIX  43
H17   2    0.244145    0.010604    0.590327    11.00000   -1.20000
AFIX   0
C18   1    0.442341   -0.031847    0.662997    11.00000    0.04040    0.02226 =
         0.02879   -0.00412    0.01227   -0.01652
AFIX  43
H18   2    0.397471   -0.067775    0.651047    11.00000   -1.20000
AFIX   0
C19   1    0.603541   -0.026619    0.718544    11.00000    0.03952    0.01595 =
         0.02587   -0.00168    0.01200   -0.00395
AFIX  43
H19   2    0.664310   -0.059033    0.745444    11.00000   -1.20000
AFIX   0
C20   1    0.672585    0.025595    0.733674    11.00000    0.02681    0.01825 =
         0.02192   -0.00204    0.01005   -0.00219
AFIX  43
H20   2    0.779854    0.028541    0.768828    11.00000   -1.20000
AFIX   0
C21   1    0.580846    0.075009    0.695872    11.00000    0.02802    0.01882 =
         0.01330   -0.00274    0.00931   -0.00313
C22   1    0.992310    0.106223    1.063501    11.00000    0.02988    0.00832 =
         0.02129   -0.00135    0.01154    0.00006
AFIX  43
H22   2    1.059239    0.137157    1.086726    11.00000   -1.20000
AFIX   0
C23   1    1.049379    0.091387    1.304158    11.00000    0.06110    0.02754 =
         0.01722   -0.00174    0.01530    0.00022
C24   1    0.869217    0.027886    1.133347    11.00000    0.03939    0.02569 =
         0.03578    0.01314    0.01122   -0.00358
AFIX  33
H24A  2    0.869356    0.011594    1.217344    11.00000   -1.50000
H24B  2    0.903634    0.000008    1.083273    11.00000   -1.50000
H24C  2    0.766293    0.039901    1.080552    11.00000   -1.50000
AFIX   0
N1    5    1.080337    0.196029    0.849234    11.00000    0.02916    0.01148 =
         0.01647   -0.00223    0.01069   -0.00426
N2    5    0.648702    0.128083    0.712803    11.00000    0.02462    0.01501 =
         0.01627    0.00047    0.00949   -0.00108
N3    5    0.972031    0.076242    1.161727    11.00000    0.03473    0.01334 =
         0.01934    0.00178    0.01136   -0.00030
O1    6    0.926445    0.095230    0.941308    11.00000    0.03585    0.01370 =
         0.01509    0.00210    0.00612   -0.00382
O2    6    0.857517    0.321837    0.775081    11.00000    0.04992    0.00939 =
         0.04897    0.00104    0.02615    0.00397
O3    6    0.555134    0.273630    0.681671    11.00000    0.03879    0.01920 =
         0.06271    0.01206    0.01883    0.01065
CU1   4    0.877995    0.150012    0.776332    11.00000    0.02431    0.00835 =
         0.01901    0.00038    0.00791   -0.00018
BR1   3    0.936278    0.090477    0.606409    11.00000    0.02579    0.01385 =
         0.01721   -0.00126    0.00847    0.00011
H23A  2    0.972065    0.100881    1.346491    11.00000    0.03285
H23B  2    1.113718    0.060958    1.353928    11.00000    0.03780
H23C  2    1.111087    0.123448    1.315223    11.00000    0.02954
HKLF 4
REM  20octa_0m in P 21/n
REM R1 =  0.0337 for   3223 Fo > 4sig(Fo)  and  0.0435 for all   3753 data
REM    301 parameters refined using      0 restraints
END
WGHT      0.0431      2.2491
REM Highest difference peak  0.809,  deepest hole -0.450,  1-sigma level  0.091
Q1    1   1.0487  0.0918  0.6127  11.00000  0.05    0.81
Q2    1   0.7629  0.1389  0.7557  11.00000  0.05    0.59
Q3    1   0.9869  0.1440  0.7794  11.00000  0.05    0.58
Q4    1   0.8223  0.0916  0.5994  11.00000  0.05    0.57
;
