# Supplementary material for: [Bis(quinolin-2-ylcarbon­yl)amido-κ3 N,N′,N′′]bromido­(N,N-di­methyl­formamide-κO)copper(II)
Source: Acta Crystallogr Sect E Struct Rep Online. 2014 May 10;70(Pt 6):m206–7. doi: 10.1107/S1600536814010058 (PMC4051018; doi:10.1107/S1600536814010058)
Supplement: Supplementary file 2 [file e-70-0m206-Isup2.hkl]

#
# h,k,l, Fc-squared, Fo-squared, sigma(Fo-squared) and status flag
#
data_I
_shelx_title ' 20octa_0m in P 21/n'
_shelx_refln_list_code          4
_shelx_F_calc_maximum      486.80
_exptl_crystal_F_000      1092.00
_reflns_d_resolution_high  0.8409
 
loop_
 _symmetry_equiv_pos_as_xyz
 'x, y, z'
 '-x+1/2, y+1/2, -z+1/2'
 '-x, -y, -z'
 'x-1/2, -y-1/2, z-1/2'
 
_cell_length_a     9.2137
_cell_length_b    23.5220
_cell_length_c    10.4842
_cell_angle_alpha  90.000
_cell_angle_beta  110.284
_cell_angle_gamma  90.000
 
_shelx_F_squared_multiplier     1.000
 
loop_
 _refln_index_h
 _refln_index_k
 _refln_index_l
 _refln_F_squared_calc
 _refln_F_squared_meas
 _refln_F_squared_sigma
 _refln_observed_status
   2   0   0    32708.77    34860.98    580.17 o
   4   0   0    23324.10    23630.21    387.58 o
   6   0   0     4947.52     4622.00     97.22 o
   8   0   0      418.14      371.91     62.46 o
  10   0   0      741.42      627.42     99.37 o
   1   1   0     6669.56     7233.49     84.64 o
   2   1   0    20270.34    21356.38    222.87 o
   3   1   0     5136.07     5412.50     61.87 o
   4   1   0       24.84       56.48     10.88 o
   5   1   0     1458.45     1085.08     32.03 o
   6   1   0     2539.13     2318.02     45.13 o
   7   1   0     1057.80     1057.70     45.27 o
   8   1   0      388.78      343.18     30.44 o
   9   1   0       23.99       63.53     35.34 o
  10   1   0       83.69       15.58     44.99 o
   1   2   0     5623.94     6095.00     53.18 o
   2   2   0     2894.40     2876.02     31.12 o
   3   2   0    30477.44    31578.13    361.37 o
   4   2   0      474.29      451.06     43.44 o
   5   2   0     1077.36     1067.06     32.83 o
   6   2   0      648.28      550.15     40.00 o
   7   2   0      152.22       98.70     20.46 o
   8   2   0      998.63      981.07     41.67 o
   9   2   0      101.46       75.47     31.32 o
  10   2   0       80.57       67.21     48.07 o
   1   3   0     2534.77     2652.05     23.04 o
   2   3   0    23698.46    25913.71    219.85 o
   3   3   0      528.68      429.09     13.70 o
   4   3   0    23719.56    24306.11    327.82 o
   5   3   0     2760.27     2756.22     62.14 o
   6   3   0     1825.95     1756.43     38.13 o
   7   3   0      126.94       99.30     20.46 o
   8   3   0       58.54       80.46     30.00 o
   9   3   0      337.80      304.73     35.79 o
  10   3   0      404.99      449.24     51.59 o
   0   4   0    20344.44    23590.24    244.73 o
   1   4   0      664.69      853.01      9.08 o
   2   4   0     8494.99     9021.69     80.01 o
   3   4   0     5930.02     5883.55     58.59 o
   4   4   0      704.43      549.80     16.72 o
   5   4   0     8027.92     7422.49     92.61 o
   6   4   0     2097.08     1886.59     40.16 o
   7   4   0      632.93      651.86     44.26 o
   8   4   0       22.51       44.28     24.00 o
   9   4   0      398.47      433.45     37.49 o
  10   4   0       74.20      149.75     49.59 o
   1   5   0    36637.78    42481.86    301.36 o
   2   5   0     2623.41     2445.34     25.26 o
   3   5   0     3206.60     3346.84     34.23 o
   4   5   0       50.66       44.07     11.65 o
   5   5   0      631.80      638.56     23.83 o
   6   5   0     4820.78     4568.36     60.79 o
   7   5   0      337.30      345.66     24.64 o
   8   5   0       18.99       24.88     33.55 o
   9   5   0     1248.48     1285.84     52.71 o
  10   5   0      514.26      661.29     55.32 o
   0   6   0     9565.52    11123.62    114.65 o
   1   6   0      477.73      453.59      7.80 o
   2   6   0    18080.89    20177.52    253.42 o
   3   6   0    16307.79    17965.54    155.94 o
   4   6   0     6205.57     5695.87     60.42 o
   5   6   0       22.23       45.77     12.43 o
   6   6   0     3137.22     2971.90     46.90 o
   7   6   0      913.45      891.40     35.56 o
   8   6   0     8597.00     8499.57    107.19 o
   9   6   0      152.90      225.59     41.75 o
  10   6   0      388.45      461.79     52.82 o
   1   7   0     2368.20     2770.30     27.11 o
   2   7   0      265.47      270.89     10.14 o
   3   7   0     8169.18     8340.54     90.67 o
   4   7   0     4239.39     4254.08     48.24 o
   5   7   0     2860.59     2652.46     64.20 o
   6   7   0     7681.97     7553.22     90.10 o
   7   7   0     5288.51     5075.04     71.08 o
   8   7   0      146.45       88.97     34.85 o
   9   7   0     3537.97     3812.75     83.23 o
   0   8   0      375.09      331.39     24.59 o
   1   8   0      118.34      128.77      6.68 o
   2   8   0     2217.42     2525.84     34.07 o
   3   8   0       31.22       38.02      9.81 o
   4   8   0      548.96      545.63     19.82 o
   5   8   0     8196.73     8087.26     93.09 o
   6   8   0      728.12      712.05     32.42 o
   7   8   0     2059.06     1931.18     44.19 o
   8   8   0      467.98      546.87     43.41 o
   9   8   0     1371.82     1541.22     76.37 o
   1   9   0     2384.45     2735.07     36.36 o
   2   9   0      128.46      152.56     11.85 o
   3   9   0     7760.88     8397.57    106.71 o
   4   9   0     8874.40     9159.94    117.32 o
   5   9   0      164.23      207.29     18.22 o
   6   9   0     8532.28     8252.51    113.20 o
   7   9   0     3696.66     3622.84     66.48 o
   8   9   0      372.71      397.11     43.77 o
   9   9   0     1005.81     1354.87    123.28 o
   0  10   0     4873.34     5617.76     84.95 o
   1  10   0      815.10     1078.27     21.14 o
   2  10   0     3952.98     3989.34     56.76 o
   3  10   0     4212.50     4683.90     71.44 o
   4  10   0     4377.89     4233.86     63.04 o
   5  10   0     4615.16     4514.10     69.24 o
   6  10   0      967.28     1031.46     40.01 o
   7  10   0       75.90      132.27     32.02 o
   8  10   0     4910.74     5092.21    106.67 o
   9  10   0       79.35      110.14     54.34 o
   1  11   0     6206.90     6866.02     79.71 o
   2  11   0     3092.17     3048.43     59.42 o
   3  11   0     5041.24     5103.25     71.78 o
   4  11   0       50.52       28.62     15.16 o
   5  11   0       17.60       38.24     18.33 o
   6  11   0     1241.59     1267.06     41.05 o
   7  11   0     3146.25     3166.29     74.72 o
   8  11   0        2.22       63.82     43.45 o
   9  11   0     2124.27     2138.42     89.37 o
   0  12   0    10413.10    10725.21    154.22 o
   1  12   0     5990.11     6387.91     75.67 o
   2  12   0     9476.83    10814.47    136.53 o
   3  12   0       75.87      110.39     14.61 o
   4  12   0      380.06      334.62     22.08 o
   5  12   0     5778.81     5680.64     84.11 o
   6  12   0     4343.55     4106.90     70.70 o
   7  12   0     2039.35     1911.33     62.55 o
   8  12   0      884.81      885.94     84.28 o
   9  12   0      617.68      710.33     63.87 o
   1  13   0    11094.05    11347.82    126.57 o
   2  13   0     5301.61     5570.37     78.65 o
   3  13   0     1044.78      868.70     29.09 o
   4  13   0     5558.68     5313.57     78.73 o
   5  13   0      167.59      176.08     22.72 o
   6  13   0      432.10      457.48     30.39 o
   7  13   0        2.34       30.61     43.64 o
   8  13   0        0.29       62.98     45.45 o
   9  13   0       21.05      -49.49     74.20 o
   0  14   0      592.67      589.38     28.20 o
   1  14   0     7093.49     7552.27     90.05 o
   2  14   0       29.61       41.08     15.08 o
   3  14   0     7510.63     7032.06    250.44 o
   4  14   0     2425.64     2444.01     48.76 o
   5  14   0     2059.08     1955.52     47.31 o
   6  14   0       86.01       25.54     26.16 o
   7  14   0        4.45       22.05     36.16 o
   8  14   0      605.63      601.10     57.73 o
   1  15   0     3379.39     3454.78     50.45 o
   2  15   0    15843.95    16421.96    204.52 o
   3  15   0      479.20      515.63     27.85 o
   4  15   0     3956.07     3733.79     67.61 o
   5  15   0      230.14      250.30     41.93 o
   6  15   0      256.47      305.91     31.40 o
   7  15   0      582.58      673.13     47.50 o
   8  15   0       61.87       98.30     70.01 o
   0  16   0    25311.14    27112.87    373.91 o
   1  16   0     3316.60     3404.37     56.82 o
   2  16   0     3338.39     3261.40     56.84 o
   3  16   0     2689.48     2639.85     51.98 o
   4  16   0     3537.29     3633.51     65.17 o
   5  16   0        6.18       25.29     27.05 o
   6  16   0     1712.19     1691.92     53.74 o
   7  16   0      188.29      160.75     43.35 o
   8  16   0      366.58      408.31     77.27 o
   1  17   0    17273.28    18300.63    227.96 o
   2  17   0     3855.58     3865.21     66.40 o
   3  17   0      456.38      545.33     31.37 o
   4  17   0      293.21      376.77     30.71 o
   5  17   0     6662.26     6161.78     96.84 o
   6  17   0        8.76       12.06     29.71 o
   7  17   0      268.80      282.71     51.91 o
   8  17   0      109.75      100.82    130.60 o
   0  18   0     4973.05     5222.40     93.50 o
   1  18   0     6055.79     6186.70     93.05 o
   2  18   0     4306.65     4100.10    128.67 o
   3  18   0     5841.54     5789.77     90.02 o
   4  18   0      341.81      403.21     33.17 o
   5  18   0      122.39      140.30     29.93 o
   6  18   0      757.70      695.43     45.54 o
   7  18   0      466.94      376.66     74.06 o
   1  19   0     1408.29     1397.46     44.46 o
   2  19   0     4219.95     4283.54     75.37 o
   3  19   0      750.58      753.25     40.87 o
   4  19   0     4813.96     4620.40    152.88 o
   5  19   0      648.06      713.12     44.06 o
   6  19   0       32.28       33.97     36.68 o
   7  19   0      471.81      418.47     76.21 o
   0  20   0      172.78      191.35     38.19 o
   1  20   0     1490.89     1553.33     49.34 o
   2  20   0     1821.57     1809.88     52.47 o
   3  20   0     3660.21     3460.10     69.92 o
   4  20   0      593.49      711.12     43.42 o
   5  20   0     1670.95     1757.48     61.67 o
   6  20   0      292.62      245.24     46.05 o
   7  20   0      177.35      279.76     77.27 o
   1  21   0     9331.60     9120.67    131.31 o
   2  21   0      142.04      186.34     46.00 o
   3  21   0      511.42      485.68     35.91 o
   4  21   0      149.61      224.74     33.86 o
   5  21   0     2253.85     2149.67     68.30 o
   6  21   0     1478.19     1481.06    124.25 o
   0  22   0     2953.77     2878.71     90.01 o
   1  22   0      810.35      870.71     48.81 o
   2  22   0     1412.05     1442.71     53.60 o
   3  22   0      323.84      342.00     35.37 o
   4  22   0      100.58      123.53     35.07 o
   5  22   0      897.95      893.04     54.01 o
   6  22   0      962.48     1167.80    119.24 o
   1  23   0       39.15       62.02     31.84 o
   2  23   0     2587.88     2473.86     74.58 o
   3  23   0     2100.26     2116.63     65.11 o
   4  23   0      352.27      440.51     49.99 o
   5  23   0      305.86      354.41     45.68 o
   0  24   0      988.33      917.01    124.92 o
   1  24   0       58.96        8.69     34.81 o
   2  24   0      129.42      183.65     37.65 o
   3  24   0      193.02      237.09     39.14 o
   4  24   0     1284.25     1325.50     67.11 o
   5  24   0     3075.74     3046.59    158.58 o
   1  25   0        0.24       -5.16     35.83 o
   2  25   0      205.32      234.96     41.12 o
   3  25   0       12.14      -19.76     39.00 o
   4  25   0     2337.47     2295.47    110.64 o
   0  26   0        0.87       68.14     90.85 o
   1  26   0        6.49       78.41     63.02 o
   2  26   0      311.57      328.76     44.78 o
   3  26   0      533.22      662.88     51.52 o
   1  27   0       41.47       50.85     67.23 o
   2  27   0      184.88      167.34     46.74 o
  -9   0   1     1163.19     1243.66    136.27 o
  -7   0   1      112.17       74.76     32.00 o
  -5   0   1      486.47      536.58     48.26 o
  -3   0   1    10251.16     9188.52    162.61 o
  -1   0   1    24506.22    27288.46    307.72 o
   1   0   1    12134.24    13103.16    171.92 o
   3   0   1    44432.66    45715.81    500.21 o
   5   0   1      101.09       98.95     14.75 o
   7   0   1     3421.97     3386.86     66.66 o
   9   0   1      333.90      411.21     60.22 o
 -10   1   1      248.34      237.25     42.13 o
  -9   1   1       53.38       83.34     37.03 o
  -8   1   1     1322.81     1283.45     50.83 o
  -7   1   1       40.80       38.99     24.18 o
  -6   1   1      809.81      847.68     35.75 o
  -5   1   1      176.72      131.11     16.17 o
  -4   1   1     9568.36     9530.68    172.64 o
  -3   1   1     1633.32     1546.49     27.31 o
  -2   1   1     2971.04     2751.55     30.43 o
  -1   1   1    16793.03    17744.71    563.31 o
   0   1   1     1140.29     1192.47     27.05 o
   1   1   1      151.31      128.35      6.64 o
   2   1   1     8314.29     8286.70     87.22 o
   3   1   1     5797.82     5363.08     53.80 o
   4   1   1     1526.08     1356.35     23.19 o
   5   1   1     6569.20     5934.41     75.80 o
   6   1   1      432.98      532.70     45.86 o
   7   1   1      255.73      217.53     19.65 o
   8   1   1     2776.59     2631.36     56.45 o
   9   1   1      793.42      930.03     84.04 o
 -10   2   1      936.03      906.06     47.76 o
  -9   2   1      205.62      170.09     39.29 o
  -8   2   1       13.97       10.21     27.10 o
  -7   2   1     2781.75     2649.83     63.81 o
  -6   2   1      187.76      213.02     22.39 o
  -5   2   1     3197.40     2977.88     54.65 o
  -4   2   1     2337.58     2286.62     42.55 o
  -3   2   1     1223.59     1243.27     20.16 o
  -2   2   1     1419.42     1431.61     15.41 o
  -1   2   1     1832.76     1889.75     18.26 o
   0   2   1    52567.68    57822.75   2204.52 o
   1   2   1      831.01      856.56     13.43 o
   2   2   1      507.87      456.78     18.00 o
   3   2   1       12.86       39.92      7.93 o
   4   2   1    17939.60    17253.56    179.06 o
   5   2   1       97.04       59.90     14.01 o
   6   2   1     8397.98     7873.26     99.74 o
   7   2   1      299.29      311.62     20.15 o
   8   2   1        0.22      -30.62     25.12 o
   9   2   1      970.35     1019.81    112.95 o
 -10   3   1      458.19      518.81     42.46 o
  -9   3   1     1188.11     1243.56     48.00 o
  -8   3   1       21.63       27.92     35.02 o
  -7   3   1      593.19      600.20     33.85 o
  -6   3   1     3050.08     2832.49     51.35 o
  -5   3   1       93.97       94.98     14.05 o
  -4   3   1      691.20      646.97     19.56 o
  -3   3   1     2578.42     2508.88     32.88 o
  -2   3   1    15401.98    16007.97    146.44 o
  -1   3   1      635.07      593.11      8.88 o
   0   3   1     4062.03     4584.58     45.68 o
   1   3   1     1176.34     1334.86     19.72 o
   2   3   1     4335.77     4120.41     45.38 o
   3   3   1      121.25       81.67     12.93 o
   4   3   1      342.52      468.17     29.38 o
   5   3   1     9343.88     8792.69    107.15 o
   6   3   1     1495.98     1277.79     34.99 o
   7   3   1      237.89      226.31     21.79 o
   8   3   1      774.74      717.77     38.88 o
   9   3   1        3.16       38.08     45.73 o
 -10   4   1      945.66     1085.89     56.07 o
  -9   4   1     1330.12     1324.82     47.97 o
  -8   4   1     2384.31     2182.73     65.17 o
  -7   4   1      668.73      586.52     34.92 o
  -6   4   1        9.67       11.07     17.79 o
  -5   4   1       81.76      111.53     14.81 o
  -4   4   1      972.96      769.80     21.25 o
  -3   4   1     8660.95     8408.26     93.36 o
  -2   4   1      117.73      129.54      6.79 o
  -1   4   1       48.73       59.40      3.01 o
   0   4   1     1462.10     1425.87     13.61 o
   1   4   1    14157.55    15380.29    178.04 o
   2   4   1       11.34       12.88      5.24 o
   3   4   1    21399.32    21566.04    352.48 o
   4   4   1       31.65       39.57     15.69 o
   5   4   1     1088.93      870.96     37.98 o
   6   4   1      286.67      274.28     25.10 o
   7   4   1     2621.29     2600.75     63.36 o
   8   4   1     3014.06     3028.99     86.26 o
   9   4   1       81.71      100.06     63.73 o
 -10   5   1        2.07        8.49     40.71 o
  -9   5   1      987.51     1040.87     63.49 o
  -8   5   1      490.39      574.68     36.46 o
  -7   5   1     1369.27     1293.09     47.12 o
  -6   5   1     2299.16     2150.42     44.38 o
  -5   5   1     2654.48     2525.59     43.86 o
  -4   5   1     4651.48     4631.34     75.96 o
  -3   5   1    16425.66    16820.73    162.08 o
  -2   5   1     2041.07     2041.22     29.07 o
  -1   5   1     1169.02     1202.72     11.75 o
   0   5   1     1562.42     1641.50     15.21 o
   1   5   1     7292.26     7571.18     69.59 o
   2   5   1    18275.33    19289.13    315.37 o
   3   5   1      186.40      158.43     14.96 o
   4   5   1     3834.28     3978.86     92.27 o
   5   5   1     1318.69     1229.56     42.01 o
   6   5   1      283.71      291.43     38.33 o
   7   5   1     3565.72     3435.76     97.57 o
   8   5   1     1553.14     1782.15     66.49 o
   9   5   1      597.37      696.36     50.23 o
 -10   6   1      184.84      180.49     43.00 o
  -9   6   1       81.96       78.52     34.63 o
  -8   6   1     1200.58     1117.66     42.24 o
  -7   6   1     3865.14     3702.94     57.94 o
  -6   6   1       19.37       42.84     19.19 o
  -5   6   1    16569.73    16269.28    247.31 o
  -4   6   1     4921.93     5009.66    101.16 o
  -3   6   1     2526.97     2721.45     42.62 o
  -2   6   1      486.36      489.55      9.33 o
  -1   6   1     5972.80     6518.49     47.70 o
   0   6   1    16029.57    17933.26    137.30 o
   1   6   1     4257.63     4190.70     43.91 o
   2   6   1      279.40      235.71     15.04 o
   3   6   1      362.18      518.27     23.84 o
   4   6   1     3960.52     3371.62    132.01 o
   5   6   1     1404.08     1405.23     46.89 o
   6   6   1      292.47      308.60     32.72 o
   7   6   1      107.49      159.79    106.46 o
   8   6   1        1.21       69.75     34.42 o
   9   6   1     2021.72     2192.42     73.38 o
 -10   7   1      771.86      873.38     48.21 o
  -9   7   1      896.11      961.65     48.67 o
  -8   7   1      853.04      750.52     38.25 o
  -7   7   1     1787.83     1717.15     40.91 o
  -6   7   1    12918.68    11919.10    481.70 o
  -5   7   1      447.40      352.66     26.18 o
  -4   7   1      943.59      742.39     20.31 o
  -3   7   1     9421.11     9565.09     92.67 o
  -2   7   1     3512.72     3319.41     33.31 o
  -1   7   1      737.39      739.03     11.00 o
   0   7   1     3319.91     3494.47     32.15 o
   1   7   1     2603.97     2940.48     36.89 o
   2   7   1      599.63      689.00     15.00 o
   3   7   1      234.64      237.20     17.88 o
   4   7   1      189.14      204.14     17.43 o
   5   7   1      433.63      351.50     39.61 o
   6   7   1     2382.35     2409.25     57.88 o
   7   7   1     1384.27     1430.93     57.02 o
   8   7   1      266.46      250.73     49.17 o
   9   7   1      354.32      374.82     47.56 o
 -10   8   1     1067.17     1072.40     71.30 o
  -9   8   1        1.15       -8.54     34.78 o
  -8   8   1     3580.80     3670.04     72.48 o
  -7   8   1       13.76       59.62     23.85 o
  -6   8   1      189.24      176.61     19.06 o
  -5   8   1      229.01      262.92     17.17 o
  -4   8   1     9233.08     8686.52     87.18 o
  -3   8   1      834.81      863.27     16.38 o
  -2   8   1     3776.88     3650.94     36.68 o
  -1   8   1     1670.84     1700.21     21.29 o
   0   8   1      595.84      547.92     12.77 o
   1   8   1      366.73      422.27     13.02 o
   2   8   1      523.58      509.91     15.00 o
   3   8   1      170.14      179.12     15.42 o
   4   8   1       61.47       54.13     16.23 o
   5   8   1      391.92      439.16     29.50 o
   6   8   1     3679.70     3350.55     70.99 o
   7   8   1      966.72      975.33     54.65 o
   8   8   1     2695.36     2693.14     80.36 o
   9   8   1       99.68      173.36     48.71 o
 -10   9   1      155.88      185.72    158.99 o
  -9   9   1     3297.66     3402.23     77.83 o
  -8   9   1      401.37      404.05     34.91 o
  -7   9   1      665.84      679.50     32.23 o
  -6   9   1     4009.57     3837.04     56.05 o
  -5   9   1     3296.32     3161.72     45.95 o
  -4   9   1      405.74      285.04     15.58 o
  -3   9   1     3291.63     2910.17     36.40 o
  -2   9   1      268.66      366.15     10.74 o
  -1   9   1     1612.48     1753.84     21.65 o
   0   9   1       25.24        9.45      6.62 o
   1   9   1     5529.96     6413.95     74.49 o
   2   9   1     1249.42     1264.59     28.84 o
   3   9   1     3904.25     4475.75     63.13 o
   4   9   1      132.95      148.23     18.37 o
   5   9   1       54.99      109.07     21.27 o
   6   9   1     5080.66     5042.08     93.48 o
   7   9   1      823.21      826.39     53.87 o
   8   9   1       64.38       63.06     43.36 o
   9   9   1     1022.37     1169.78     68.13 o
  -9  10   1      225.93      207.29     50.50 o
  -8  10   1     1595.28     1433.88     48.14 o
  -7  10   1     5782.82     5595.50     77.54 o
  -6  10   1     4035.19     3761.73     56.70 o
  -5  10   1    14854.14    14612.11    158.11 o
  -4  10   1      264.31      272.53     16.07 o
  -3  10   1      598.94      622.95     16.26 o
  -2  10   1    13985.22    15946.17    143.17 o
  -1  10   1    16479.54    18002.54    189.60 o
   0  10   1     1723.87     1710.01     27.68 o
   1  10   1       22.08       25.01     10.29 o
   2  10   1     2637.74     2927.05     45.54 o
   3  10   1       63.96       83.63     11.64 o
   4  10   1      732.57      635.97     30.84 o
   5  10   1     2860.87     2766.89    105.45 o
   6  10   1     4360.62     4397.86     85.97 o
   7  10   1      294.93      261.83     39.27 o
   8  10   1      157.25      264.15     70.29 o
   9  10   1     1272.91     1264.73     72.09 o
  -9  11   1      274.28      316.59     71.08 o
  -8  11   1     1083.09     1092.52     62.96 o
  -7  11   1     2956.33     2892.49     60.71 o
  -6  11   1     3463.40     3397.62     53.87 o
  -5  11   1      239.55      257.77     18.68 o
  -4  11   1     2451.04     2327.40     37.83 o
  -3  11   1     6465.44     6974.61     92.92 o
  -2  11   1     3576.07     3722.18     48.89 o
  -1  11   1      260.03      247.61     12.99 o
   0  11   1     3582.00     3617.49     48.08 o
   1  11   1     2091.80     1917.38     34.49 o
   2  11   1     1728.37     1737.95     40.16 o
   3  11   1     3304.11     3366.40     53.12 o
   4  11   1      562.14      452.55     29.83 o
   5  11   1      216.40      202.00     25.82 o
   6  11   1      145.94      191.56     39.80 o
   7  11   1      761.98      760.08     52.68 o
   8  11   1      519.96      474.67     52.13 o
   9  11   1      127.26      124.03     58.38 o
  -9  12   1      497.16      527.38     74.28 o
  -8  12   1     3273.18     3156.11    119.66 o
  -7  12   1     1170.07     1160.76     81.14 o
  -6  12   1      227.86      229.61     22.42 o
  -5  12   1     1477.39     1451.15     33.98 o
  -4  12   1     6787.56     6518.09     90.02 o
  -3  12   1     2668.24     2756.55     46.20 o
  -2  12   1     2152.46     2084.62     34.09 o
  -1  12   1      388.15      494.37     18.07 o
   0  12   1     1961.94     1852.35     35.27 o
   1  12   1     4215.57     4021.34     59.39 o
   2  12   1        5.69       26.29     13.20 o
   3  12   1     5102.63     4803.23     70.55 o
   4  12   1     3645.13     3650.73     70.07 o
   5  12   1      143.52      120.52     26.16 o
   6  12   1       85.72       53.12     32.16 o
   7  12   1      497.91      541.91     50.78 o
   8  12   1     2813.95     2823.35    102.73 o
  -9  13   1     1303.44     1661.68    356.30 o
  -8  13   1        5.25       16.27     36.06 o
  -7  13   1      535.57      549.37     35.65 o
  -6  13   1       88.28      114.63     26.12 o
  -5  13   1     2116.56     1965.10     43.89 o
  -4  13   1      157.45      168.99     18.10 o
  -3  13   1     4486.90     4385.96     65.57 o
  -2  13   1     7289.04     7455.50     88.24 o
  -1  13   1     1943.10     1943.43     33.39 o
   0  13   1     2032.16     2368.56     42.23 o
   1  13   1      833.11     1093.75     29.70 o
   2  13   1    13916.18    14309.35    177.67 o
   3  13   1      321.66      359.23     21.81 o
   4  13   1     1215.28     1176.51     36.15 o
   5  13   1     4753.01     4656.23     88.52 o
   6  13   1     2353.06     2325.68     68.52 o
   7  13   1     1847.89     1791.94     71.02 o
   8  13   1      302.22      334.40     60.08 o
  -9  14   1      136.61      160.95     75.26 o
  -8  14   1       49.07      133.43     88.01 o
  -7  14   1     1639.40     1620.21     81.96 o
  -6  14   1       63.34       75.70     24.72 o
  -5  14   1      681.40      699.67     65.20 o
  -4  14   1       29.23       48.57     17.19 o
  -3  14   1      840.09      765.47     38.93 o
  -2  14   1     1226.18     1098.01     26.96 o
  -1  14   1      866.97      865.18     24.73 o
   0  14   1     5132.45     5270.88     76.03 o
   1  14   1     2232.64     2385.29     44.03 o
   2  14   1      270.20      322.08     20.64 o
   3  14   1     1048.42     1021.88     32.47 o
   4  14   1     3642.77     3591.44     62.06 o
   5  14   1        4.52       35.10     26.47 o
   6  14   1     1839.93     1835.69     64.32 o
   7  14   1      733.52      739.02     52.19 o
   8  14   1       35.86       87.57     51.33 o
  -8  15   1      199.20      208.25     65.22 o
  -7  15   1      434.16      421.49     35.83 o
  -6  15   1     2423.41     2308.37     54.71 o
  -5  15   1      922.89      883.62     37.86 o
  -4  15   1     1927.26     1898.46     43.81 o
  -3  15   1        7.92        1.98     16.80 o
  -2  15   1      375.18      435.68     22.52 o
  -1  15   1     4683.17     4563.89     61.53 o
   0  15   1     1315.35     1242.64     32.97 o
   1  15   1     2686.51     2736.52     49.75 o
   2  15   1     2613.03     2615.40     49.53 o
   3  15   1     3704.35     3624.70     61.61 o
   4  15   1     2699.74     2730.81     54.60 o
   5  15   1     3838.07     3778.81     97.04 o
   6  15   1      481.44      447.31     59.93 o
   7  15   1      539.30      561.60     51.26 o
   8  15   1      452.13      421.81     62.62 o
  -8  16   1       57.19       94.82     65.22 o
  -7  16   1      354.59      380.44     38.52 o
  -6  16   1       81.05       70.07     26.55 o
  -5  16   1     2429.55     2397.70     56.59 o
  -4  16   1      349.50      371.03     26.44 o
  -3  16   1     5800.80     5639.94     84.62 o
  -2  16   1      757.95      791.98     28.63 o
  -1  16   1      799.14      771.01     27.42 o
   0  16   1     3804.92     3914.98     63.85 o
   1  16   1    12371.91    12555.85    161.69 o
   2  16   1      318.50      343.39     24.40 o
   3  16   1     8419.48     8508.64    116.94 o
   4  16   1     5663.76     5727.12     88.31 o
   5  16   1      226.58      279.69     30.86 o
   6  16   1      558.92      530.32     46.34 o
   7  16   1     2364.36     2317.49     82.30 o
   8  16   1       62.51       77.05     53.87 o
  -8  17   1     1190.22     1377.87    109.39 o
  -7  17   1      379.42      467.32     56.03 o
  -6  17   1       56.01       63.98     29.87 o
  -5  17   1        6.41       -7.72     24.66 o
  -4  17   1      170.02      178.71     23.40 o
  -3  17   1      178.34      196.67     23.00 o
  -2  17   1     6265.47     6094.11    130.44 o
  -1  17   1     1471.80     1492.07     35.75 o
   0  17   1      829.22      780.43     33.62 o
   1  17   1      113.25      138.03     20.75 o
   2  17   1    13749.18    13932.18    221.69 o
   3  17   1     1030.29     1051.53     39.15 o
   4  17   1     4505.37     4544.49     77.34 o
   5  17   1      153.15      236.78     49.58 o
   6  17   1     2394.09     2466.94     77.72 o
   7  17   1       87.08       73.24     48.02 o
  -8  18   1      235.68      264.03     78.29 o
  -7  18   1       85.50      324.54     70.47 o
  -6  18   1       16.94       23.83     31.80 o
  -5  18   1       20.73       75.63     27.17 o
  -4  18   1      412.94      444.96     29.72 o
  -3  18   1      181.40      194.16     24.95 o
  -2  18   1      724.92      712.78     32.61 o
  -1  18   1      168.33      215.87     20.84 o
   0  18   1     4716.35     4702.36     76.95 o
   1  18   1     2772.43     2699.41     55.58 o
   2  18   1     2036.25     2026.97     49.40 o
   3  18   1     2723.98     2825.77     59.37 o
   4  18   1     5717.91     5632.14     91.92 o
   5  18   1       15.89       60.70     30.85 o
   6  18   1     1748.39     1762.73     73.95 o
   7  18   1      376.77      537.66     67.84 o
  -7  19   1       16.83       61.04     68.17 o
  -6  19   1     2695.06     2515.10     80.40 o
  -5  19   1      504.52      457.17     35.41 o
  -4  19   1      983.53      974.45     44.74 o
  -3  19   1     1704.69     1567.27     48.08 o
  -2  19   1     7121.87     7152.98    106.17 o
  -1  19   1    13096.02    13335.00    154.49 o
   0  19   1      695.39      734.41     38.07 o
   1  19   1     9096.73     9050.91    126.52 o
   2  19   1     2671.94     2491.64     89.22 o
   3  19   1     3268.34     3274.21     66.33 o
   4  19   1       12.01       35.12     28.98 o
   5  19   1     6055.90     5533.52    122.11 o
   6  19   1      909.23      969.60     71.28 o
   7  19   1      516.68      536.79     59.71 o
  -7  20   1       98.01       58.20     74.28 o
  -6  20   1      104.75      152.18     52.77 o
  -5  20   1        5.92       53.80     31.55 o
  -4  20   1     1348.76     1400.86     51.27 o
  -3  20   1      209.33      241.56     29.71 o
  -2  20   1     2581.82     2663.24     60.65 o
  -1  20   1       58.21      141.10     26.73 o
   0  20   1      549.65      579.84     33.36 o
   1  20   1     1542.57     1538.36     49.05 o
   2  20   1      222.56      269.21     28.98 o
   3  20   1     1393.77     1413.32     56.14 o
   4  20   1     1177.30     1228.35     53.96 o
   5  20   1      295.85      282.70     54.09 o
   6  20   1     1562.84     1347.63     77.25 o
  -7  21   1      431.54      510.81    122.08 o
  -6  21   1      214.61      141.56     55.54 o
  -5  21   1     1460.51     1363.56     58.39 o
  -4  21   1      845.77      804.09     55.54 o
  -3  21   1     2115.47     2046.93    104.50 o
  -2  21   1     2075.63     1966.60     76.63 o
  -1  21   1       23.90       35.54     27.85 o
   0  21   1      123.42      154.75     29.06 o
   1  21   1     1996.23     2036.12     56.50 o
   2  21   1     4024.03     3958.92     77.33 o
   3  21   1       22.49       41.61     30.95 o
   4  21   1     1991.14     1961.03     63.51 o
   5  21   1       84.90       37.74     42.37 o
   6  21   1      157.91      174.49     72.58 o
  -6  22   1        7.61      -58.35     58.05 o
  -5  22   1     2707.26     2636.80    115.97 o
  -4  22   1     2403.63     2416.63     66.63 o
  -3  22   1     1081.09     1054.70     52.74 o
  -2  22   1        6.07       32.64     30.19 o
  -1  22   1      671.22      769.21     48.70 o
   0  22   1     2184.94     2180.10     59.84 o
   1  22   1     7407.69     7225.10    113.17 o
   2  22   1      134.41      135.05     32.86 o
   3  22   1     2772.98     2598.71     68.15 o
   4  22   1     1486.87     1564.11     63.51 o
   5  22   1      664.32      622.13     98.95 o
  -6  23   1     3756.48     3730.20    188.64 o
  -5  23   1       23.65       12.21     54.75 o
  -4  23   1      976.26     1113.21     62.61 o
  -3  23   1        8.61       13.52     33.63 o
  -2  23   1     3002.42     2918.60     70.72 o
  -1  23   1      969.53     1113.66     62.64 o
   0  23   1     2801.74     2799.29     80.63 o
   1  23   1      555.45      646.59     43.11 o
   2  23   1      328.75      339.23     37.67 o
   3  23   1      779.57      699.65     45.10 o
   4  23   1      641.62      627.34     47.10 o
   5  23   1      298.02      305.60     57.31 o
  -5  24   1     1624.27     1754.23    174.58 o
  -4  24   1     2805.17     2670.37     77.58 o
  -3  24   1      504.50      546.44     61.44 o
  -2  24   1     2482.87     2586.85     87.35 o
  -1  24   1     3340.67     3261.90     88.96 o
   0  24   1       15.03       21.71     38.57 o
   1  24   1      245.78      233.71     37.48 o
   2  24   1       16.38       -0.40     36.18 o
   3  24   1       70.13       52.40     38.67 o
   4  24   1       12.55      112.79     42.52 o
  -4  25   1       80.48      136.33     44.19 o
  -3  25   1     5696.53     5445.57    104.01 o
  -2  25   1       10.87       -5.91     48.40 o
  -1  25   1      460.38      508.04     70.18 o
   0  25   1       48.48       76.46     42.89 o
   1  25   1      455.19      518.21     76.63 o
   2  25   1       11.54       19.87     37.06 o
   3  25   1       25.98       37.56     42.30 o
   4  25   1      314.65      334.67     49.17 o
  -4  26   1     1364.69     1319.43     86.50 o
  -3  26   1      230.02      352.23     60.52 o
  -2  26   1     2406.53     2301.85    115.62 o
  -1  26   1     1985.37     1722.52    112.37 o
   0  26   1      211.24      236.37     47.50 o
   1  26   1       41.40       25.93     39.39 o
   2  26   1       13.47        8.45     42.41 o
   3  26   1       24.48       66.35     44.77 o
  -2  27   1     1338.04     1294.37     91.67 o
  -1  27   1      221.10      133.99     71.94 o
   0  27   1     2000.55     1803.84     88.15 o
   1  27   1       99.33      175.57     45.13 o
   2  27   1       64.20       63.69     46.24 o
 -10   0   2     1129.30     1071.28     75.30 o
  -8   0   2     2077.00     2022.74     88.01 o
  -6   0   2     5996.07     5096.26    109.28 o
  -4   0   2     2240.29     1894.44     36.68 o
  -2   0   2     4591.03     4363.66     44.14 o
   0   0   2    30842.68    36211.71    410.14 o
   2   0   2    10001.75    10445.88    133.07 o
   4   0   2    37893.66    38360.32    620.44 o
   6   0   2     3855.14     3961.71    153.31 o
   8   0   2      973.37     1340.02    110.72 o
 -10   1   2     2589.73     2682.88     67.75 o
  -9   1   2      410.51      335.12     33.82 o
  -8   1   2      676.23      666.84     32.52 o
  -7   1   2     2015.65     1896.22     70.96 o
  -6   1   2     1417.28     1206.12     64.13 o
  -5   1   2     5307.46     5239.01     87.89 o
  -4   1   2     3583.96     3425.72     51.27 o
  -3   1   2     4699.49     4869.75     56.32 o
  -2   1   2     4680.11     4963.06     37.11 o
  -1   1   2      937.10      882.35      8.71 o
   0   1   2       50.29       44.58      3.29 o
   1   1   2     2286.13     2328.48     25.87 o
   2   1   2     9805.92     9910.95    101.28 o
   3   1   2     4075.68     3293.56     60.65 o
   4   1   2      189.17      270.13     18.26 o
   5   1   2     5896.08     5585.41     87.96 o
   6   1   2     3106.33     2929.49     61.13 o
   7   1   2       80.68       92.45     30.57 o
   8   1   2     1452.36     1323.63     62.77 o
   9   1   2      875.03     1005.38     89.43 o
 -10   2   2        3.49      -47.40     39.99 o
  -9   2   2     3102.08     3144.72     61.28 o
  -8   2   2      149.15      103.39     31.20 o
  -7   2   2       53.77       56.47     22.77 o
  -6   2   2     1012.72      900.95     30.67 o
  -5   2   2     6580.83     6118.32     99.96 o
  -4   2   2     5435.60     5216.46     84.61 o
  -3   2   2     5757.03     5923.94     67.06 o
  -2   2   2     9273.92     9665.78     77.74 o
  -1   2   2     1768.48     1691.16     15.12 o
   0   2   2     2072.47     2127.72     20.10 o
   1   2   2    12280.42    13272.07    137.11 o
   2   2   2     7891.10     7891.02     95.36 o
   3   2   2     6792.82     6618.72     83.66 o
   4   2   2       83.88       92.64     14.14 o
   5   2   2     2377.95     1966.41    103.97 o
   6   2   2      211.12      219.09     48.30 o
   7   2   2     5428.62     5544.26     98.88 o
   8   2   2      361.31      367.22     43.14 o
   9   2   2      128.99      109.05     61.20 o
 -10   3   2     1546.54     1531.55     81.61 o
  -9   3   2      800.09      685.10     47.47 o
  -8   3   2     5011.42     4715.40     83.39 o
  -7   3   2      750.90      773.00     37.11 o
  -6   3   2      115.49      124.16     18.15 o
  -5   3   2       76.99      123.35     13.76 o
  -4   3   2      186.10      165.92     12.57 o
  -3   3   2     1561.97     1619.96     34.34 o
  -2   3   2     9369.61     9914.06     85.08 o
  -1   3   2     9061.28     9833.18     80.55 o
   0   3   2    34795.21    39802.52    342.69 o
   1   3   2     7527.67     7986.70     96.64 o
   2   3   2     2304.23     2094.29     31.92 o
   3   3   2      433.09      475.33     23.71 o
   4   3   2      623.59      654.45     25.11 o
   5   3   2     4963.49     4701.53     78.64 o
   6   3   2     2383.95     2186.68     54.04 o
   7   3   2       70.91       91.91     31.66 o
   8   3   2     1207.69     1237.46     64.41 o
   9   3   2      469.85      581.55     70.98 o
 -10   4   2      464.32      471.25     65.15 o
  -9   4   2       20.40        8.63     39.58 o
  -8   4   2     2236.09     2050.45     57.35 o
  -7   4   2     4659.77     4274.79     72.11 o
  -6   4   2     4975.98     4828.86     72.20 o
  -5   4   2     1682.19     1518.45     32.44 o
  -4   4   2      999.26     1043.43     31.06 o
  -3   4   2     4220.55     4227.96     61.88 o
  -2   4   2      285.67      352.43     11.41 o
  -1   4   2    22063.96    23736.02    196.17 o
   0   4   2     1767.31     1920.20     23.07 o
   1   4   2     6158.89     6745.17     97.02 o
   2   4   2     1385.57     1358.11     33.95 o
   3   4   2        7.76       45.80     15.61 o
   4   4   2     9381.14     9003.34    129.83 o
   5   4   2      475.77      410.01     36.42 o
   6   4   2      439.77      355.54     28.38 o
   7   4   2      203.07      294.94     33.85 o
   8   4   2     1135.89     1191.45     64.92 o
   9   4   2      253.04      239.33     97.95 o
 -10   5   2      193.44      301.23     38.64 o
  -9   5   2       42.87       67.26     57.34 o
  -8   5   2      380.85      396.45     45.90 o
  -7   5   2     2486.07     2213.14     65.94 o
  -6   5   2     4723.22     4333.51    184.81 o
  -5   5   2     4596.57     4271.69     62.67 o
  -4   5   2      199.69      247.03     19.07 o
  -3   5   2     1484.34     1285.00     29.91 o
  -2   5   2    16413.51    17425.15    207.92 o
  -1   5   2      807.65      750.33     15.40 o
   0   5   2     3510.88     3704.93     49.56 o
   1   5   2     4177.18     4496.44     84.03 o
   2   5   2     9827.48    10414.50    178.13 o
   3   5   2     9112.95     9298.87    163.16 o
   4   5   2     1245.66     1135.61     40.00 o
   5   5   2     4353.72     4254.63     74.77 o
   6   5   2      289.13      383.79     29.50 o
   7   5   2      278.68      294.30     35.49 o
   8   5   2        3.13      -10.58     40.27 o
   9   5   2      146.89      231.14     53.42 o
 -10   6   2      284.74      283.38     44.63 o
  -9   6   2      186.06      160.21     37.60 o
  -8   6   2       67.13      121.37     45.28 o
  -7   6   2        8.83      -22.06     29.09 o
  -6   6   2     3583.73     3412.89     85.64 o
  -5   6   2     1871.13     1657.29     45.27 o
  -4   6   2    36449.03    37985.36    526.14 o
  -3   6   2       73.15      101.65     11.30 o
  -2   6   2     2827.75     2712.39     41.36 o
  -1   6   2     3522.85     3614.35     45.33 o
   0   6   2    10048.08    10893.84    103.62 o
   1   6   2      734.02      732.70     25.87 o
   2   6   2     3254.31     3252.63     65.88 o
   3   6   2     4892.40     5370.72    102.15 o
   4   6   2       51.59       46.32     21.29 o
   5   6   2      989.93      981.15     85.17 o
   6   6   2      781.32      719.44     41.38 o
   7   6   2     3271.91     3192.94     76.41 o
   8   6   2      445.72      437.02     46.91 o
   9   6   2       21.13       12.08     75.12 o
 -10   7   2       50.63      -10.46     51.94 o
  -9   7   2      394.13      510.28     36.02 o
  -8   7   2      829.64      817.62     52.20 o
  -7   7   2      386.25      360.23     26.89 o
  -6   7   2     1865.99     1829.37     49.17 o
  -5   7   2     9653.90     9312.53    145.81 o
  -4   7   2     1298.26     1344.40     41.18 o
  -3   7   2    19642.84    19861.39    238.78 o
  -2   7   2    21661.37    23292.02    276.33 o
  -1   7   2      231.58      242.35     12.76 o
   0   7   2     6234.85     6765.62     67.04 o
   1   7   2     9271.02     9541.57    104.97 o
   2   7   2     1576.71     1599.00     40.82 o
   3   7   2     1990.34     2380.68     56.98 o
   4   7   2      474.06      440.75     33.42 o
   5   7   2     1069.56     1049.10     45.65 o
   6   7   2       21.08      114.45     34.75 o
   7   7   2       88.55      139.87     36.63 o
   8   7   2      579.16      583.37     50.04 o
   9   7   2      214.88      236.58     52.45 o
 -10   8   2        1.87       75.44    105.44 o
  -9   8   2      232.52      166.01     33.87 o
  -8   8   2      921.14      811.14     52.77 o
  -7   8   2     2546.60     2439.84     69.33 o
  -6   8   2        0.89       41.08     18.73 o
  -5   8   2     1100.45      930.55     39.73 o
  -4   8   2     2367.43     2285.60     53.58 o
  -3   8   2    14040.55    14172.20    174.95 o
  -2   8   2     3587.18     3729.42     62.64 o
  -1   8   2    30356.17    33082.97    265.25 o
   0   8   2      283.71      227.30     11.73 o
   1   8   2     2279.55     2616.11     35.67 o
   2   8   2      932.18     1085.50     29.14 o
   3   8   2     3715.67     3355.45     99.37 o
   4   8   2        2.23       34.88     20.44 o
   5   8   2      386.01      375.27     51.10 o
   6   8   2      134.57      141.09     39.75 o
   7   8   2      231.14      195.84     32.42 o
   8   8   2        4.74      -15.11     37.96 o
   9   8   2      597.34      636.95     54.94 o
 -10   9   2        3.19      -23.70     58.96 o
  -9   9   2      222.37      232.34     34.89 o
  -8   9   2     3878.55     3627.60     84.10 o
  -7   9   2     2854.03     2818.68     50.17 o
  -6   9   2     7860.10     7811.75    108.46 o
  -5   9   2     1798.68     1753.93     59.20 o
  -4   9   2     5112.27     5653.54    214.35 o
  -3   9   2     5242.89     5428.04     65.54 o
  -2   9   2    34796.71    37635.02    344.37 o
  -1   9   2      340.92      335.70     10.56 o
   0   9   2     6152.00     6194.30     80.68 o
   1   9   2     1281.84     1183.83     31.51 o
   2   9   2       11.80       78.31     14.14 o
   3   9   2      889.67      959.02     33.32 o
   4   9   2     2391.73     2295.13     52.07 o
   5   9   2      249.40      240.53     27.97 o
   6   9   2      674.55      721.13     47.48 o
   7   9   2       18.61      -48.74     52.98 o
   8   9   2      124.92      137.32     40.30 o
 -10  10   2      312.08      248.24     64.29 o
  -9  10   2      505.31      487.45     48.46 o
  -8  10   2      818.74      817.41     40.03 o
  -7  10   2      150.16      169.92     31.47 o
  -6  10   2      965.44      950.49     46.96 o
  -5  10   2      127.45      159.34     24.18 o
  -4  10   2    14443.84    13789.51    168.63 o
  -3  10   2      371.05      544.58     18.33 o
  -2  10   2     3468.50     3519.43     37.83 o
  -1  10   2     1971.35     1973.10     24.76 o
   0  10   2    22239.07    25032.89    295.88 o
   1  10   2     1584.95     1866.69     33.78 o
   2  10   2    11409.89    11153.81    157.54 o
   3  10   2      133.56      240.16     20.44 o
   4  10   2      311.04      297.45     31.97 o
   5  10   2     1075.66      987.10     44.96 o
   6  10   2        1.67       13.12     33.42 o
   7  10   2       24.53        9.24     39.79 o
   8  10   2      861.09      881.72     53.27 o
  -9  11   2      494.25      572.06     52.88 o
  -8  11   2      530.71      436.81     32.33 o
  -7  11   2     1907.19     1808.58     54.70 o
  -6  11   2       97.06       77.82     24.07 o
  -5  11   2    12727.81    12246.35    155.02 o
  -4  11   2      716.07      760.83     32.78 o
  -3  11   2    11516.64    11813.60    108.21 o
  -2  11   2     3178.23     3217.43     36.40 o
  -1  11   2       61.98       70.07      9.62 o
   0  11   2      230.95      321.98     17.41 o
   1  11   2    12868.85    13618.21    167.91 o
   2  11   2     9329.69    10379.59    124.23 o
   3  11   2     4581.50     4528.16     79.41 o
   4  11   2      122.13      145.55     23.37 o
   5  11   2     2777.01     2715.95     66.22 o
   6  11   2     3287.13     3267.53     79.18 o
   7  11   2      198.54      161.32     43.02 o
   8  11   2      190.18      257.13     70.48 o
  -9  12   2      303.80      327.49     50.63 o
  -8  12   2      283.46      255.95     55.86 o
  -7  12   2     1722.31     1760.85     55.59 o
  -6  12   2     2662.69     2513.88     61.08 o
  -5  12   2     3937.92     3908.29     81.55 o
  -4  12   2     3372.53     3401.50     58.21 o
  -3  12   2     3072.41     2928.42     32.78 o
  -2  12   2     2907.94     3345.29     42.50 o
  -1  12   2    11869.54    12484.18    139.90 o
   0  12   2      794.68      891.67     25.70 o
   1  12   2      285.40      331.60     20.08 o
   2  12   2     1498.15     1285.95     30.81 o
   3  12   2     4221.46     4205.59     97.46 o
   4  12   2     4113.67     4173.50     79.64 o
   5  12   2       16.34       62.35     29.21 o
   6  12   2      455.69      447.05     40.94 o
   7  12   2      489.21      476.29     50.70 o
   8  12   2      455.96      519.51     60.89 o
  -9  13   2      100.76       27.77     54.42 o
  -8  13   2      921.83      914.15     52.13 o
  -7  13   2     3220.30     3127.08     71.17 o
  -6  13   2       35.44       41.33     26.12 o
  -5  13   2      106.06      129.58     23.82 o
  -4  13   2      639.33      645.50     32.13 o
  -3  13   2      848.60      846.33     22.14 o
  -2  13   2     4826.00     4772.67     71.81 o
  -1  13   2      710.58      641.37     21.76 o
   0  13   2     5972.56     6079.46     84.49 o
   1  13   2     4277.82     4545.25     67.50 o
   2  13   2       14.87       44.10     15.87 o
   3  13   2     2711.25     2582.82     75.40 o
   4  13   2     2898.04     2620.77     63.06 o
   5  13   2     1973.74     2130.68     62.18 o
   6  13   2     1023.00     1006.79     58.86 o
   7  13   2       12.36       77.29     88.48 o
   8  13   2      339.57      374.01     58.00 o
  -9  14   2     2255.83     2436.58    121.44 o
  -8  14   2      907.40      943.01     56.59 o
  -7  14   2     1320.33     1362.91     56.85 o
  -6  14   2      136.27      143.21     28.97 o
  -5  14   2       28.50       55.47     27.86 o
  -4  14   2     1475.21     1406.13     32.60 o
  -3  14   2     2203.89     2238.21     39.61 o
  -2  14   2      629.58      619.51     27.85 o
  -1  14   2     2878.22     3142.23     47.16 o
   0  14   2     3015.27     3176.43     52.95 o
   1  14   2     8385.64     8572.78    129.86 o
   2  14   2     1484.76     1661.86     39.20 o
   3  14   2     1404.83     1454.69     38.28 o
   4  14   2      423.16      442.28     33.83 o
   5  14   2     2674.11     2607.46     71.36 o
   6  14   2      507.10      555.68     45.95 o
   7  14   2     3287.01     3362.74     95.14 o
   8  14   2      443.34      414.89     62.25 o
  -9  15   2        1.08      270.82     75.26 o
  -8  15   2      629.56      736.95     72.66 o
  -7  15   2        5.43       87.05     57.32 o
  -6  15   2        0.49       79.07     36.15 o
  -5  15   2      414.03      435.34     41.72 o
  -4  15   2      992.24      945.24     33.19 o
  -3  15   2      287.52      279.05     18.99 o
  -2  15   2        6.17       21.93     20.08 o
  -1  15   2      389.34      436.34     22.57 o
   0  15   2     2719.15     2915.94     51.78 o
   1  15   2     4072.53     4312.85     67.86 o
   2  15   2     6701.67     6475.51     92.93 o
   3  15   2     1143.33     1128.42     38.08 o
   4  15   2      375.26      466.71     35.50 o
   5  15   2      189.45      172.35     35.93 o
   6  15   2     5682.76     5499.26    112.62 o
   7  15   2       65.09       27.65     49.70 o
  -8  16   2     1685.25     1680.02     88.37 o
  -7  16   2        2.24      113.98     50.76 o
  -6  16   2     1818.23     1817.68     73.10 o
  -5  16   2     2003.51     1917.59     48.10 o
  -4  16   2      473.13      486.09     35.06 o
  -3  16   2      572.12      567.90     28.02 o
  -2  16   2       16.02       21.02     21.72 o
  -1  16   2      333.51      325.62     21.04 o
   0  16   2     1315.83     1295.53     36.79 o
   1  16   2     1081.20      917.22     38.52 o
   2  16   2      507.86      575.85     32.09 o
   3  16   2     1032.56     1046.72     44.26 o
   4  16   2     3848.53     3901.44     84.29 o
   5  16   2      650.86      676.43     45.53 o
   6  16   2      923.73      992.76     62.11 o
   7  16   2      707.04      666.67     58.90 o
  -8  17   2        2.59      152.52     58.77 o
  -7  17   2     5206.15     5120.30    119.42 o
  -6  17   2       17.29      121.54     40.74 o
  -5  17   2      414.60      454.81     33.16 o
  -4  17   2     1401.28     1330.51     42.62 o
  -3  17   2      330.53      335.36     22.75 o
  -2  17   2      168.32      216.66     25.31 o
  -1  17   2     2504.16     2608.53     47.56 o
   0  17   2       60.81       75.51     20.29 o
   1  17   2     1318.40     1319.38     39.74 o
   2  17   2      689.96      693.25     36.32 o
   3  17   2     9694.28     9526.57    131.12 o
   4  17   2       23.73       70.17     53.34 o
   5  17   2     5127.22     5161.66    106.44 o
   6  17   2     1096.66     1131.54     71.02 o
   7  17   2      262.62      268.73     71.83 o
  -8  18   2      258.53      305.47     78.29 o
  -7  18   2        7.94       59.10     54.99 o
  -6  18   2     1887.47     1820.51     84.82 o
  -5  18   2     1893.90     1801.38     60.24 o
  -4  18   2     1121.07     1049.69     44.26 o
  -3  18   2      731.32      731.31     33.02 o
  -2  18   2     1758.68     1755.40     49.29 o
  -1  18   2      243.81      268.01     26.23 o
   0  18   2      248.51      288.66     26.02 o
   1  18   2     4174.18     4203.52     71.75 o
   2  18   2     3474.98     3396.24     65.17 o
   3  18   2      967.27     1038.06     44.47 o
   4  18   2     5008.39     4593.91     84.00 o
   5  18   2     1960.49     1749.19    100.46 o
   6  18   2      749.68      712.82     55.93 o
   7  18   2     2763.85     2998.21    101.93 o
  -7  19   2      393.00      427.16     60.77 o
  -6  19   2      306.90      222.03     50.34 o
  -5  19   2     1275.27     1150.55    101.22 o
  -4  19   2     1691.34     1590.03     49.63 o
  -3  19   2     5899.47     5741.30     81.44 o
  -2  19   2      434.91      475.48     32.06 o
  -1  19   2      106.77      155.03     39.89 o
   0  19   2       69.86       61.33     24.06 o
   1  19   2     5005.10     4657.13    157.76 o
   2  19   2      741.57      769.20     42.27 o
   3  19   2      850.36      876.90     58.29 o
   4  19   2       64.55       52.61     31.85 o
   5  19   2     1375.99     1259.50     78.72 o
   6  19   2     2662.59     2853.23    155.25 o
  -7  20   2      866.12      992.83     73.61 o
  -6  20   2      741.14      743.42     97.79 o
  -5  20   2       92.61      117.31     31.76 o
  -4  20   2       53.81       77.48     27.86 o
  -3  20   2     1787.11     1816.08     67.66 o
  -2  20   2       30.37       15.08     26.78 o
  -1  20   2     4361.52     4117.74     87.85 o
   0  20   2      234.36      225.27     28.43 o
   1  20   2     1647.89     1655.18     50.91 o
   2  20   2      753.81      674.73     40.64 o
   3  20   2        1.27       49.71     30.54 o
   4  20   2     1845.71     1894.73     89.74 o
   5  20   2     1295.14     1321.48     71.44 o
   6  20   2      494.15      522.32     76.94 o
  -7  21   2      855.81      952.53     74.70 o
  -6  21   2     2708.90     2626.32     98.16 o
  -5  21   2      309.74      374.41     52.38 o
  -4  21   2       93.09       83.57     31.76 o
  -3  21   2      395.31      440.35     45.21 o
  -2  21   2     6227.66     6231.19    102.87 o
  -1  21   2     1225.78     1188.54     59.32 o
   0  21   2     3380.77     3391.24     70.36 o
   1  21   2      105.46       83.25     29.15 o
   2  21   2        2.59       36.32     30.19 o
   3  21   2     2597.76     2385.21    119.94 o
   4  21   2      747.53      714.99     53.27 o
   5  21   2     1701.45     1712.04     82.64 o
  -6  22   2     1364.24     1289.78     98.57 o
  -5  22   2     1919.25     1984.85     88.69 o
  -4  22   2     2863.05     2938.12     93.31 o
  -3  22   2      188.22      211.73     44.67 o
  -2  22   2       50.23       61.78     30.96 o
  -1  22   2     1704.33     1711.44     71.72 o
   0  22   2      406.92      430.88     35.04 o
   1  22   2        2.26       31.88     31.06 o
   2  22   2      750.03      777.15     50.21 o
   3  22   2     1224.64     1145.71     59.15 o
   4  22   2      640.92      751.83     55.01 o
   5  22   2      179.20      215.83     53.31 o
  -6  23   2       17.86        2.91     63.40 o
  -5  23   2     3397.40     3412.27    109.17 o
  -4  23   2      716.99      643.23     60.04 o
  -3  23   2     5015.00     4919.48    115.18 o
  -2  23   2       18.66      -14.61     42.62 o
  -1  23   2       85.37      145.24     42.26 o
   0  23   2      244.27      219.50     35.07 o
   1  23   2     4583.99     4363.37     86.20 o
   2  23   2      710.62      765.49     45.33 o
   3  23   2      471.41      474.38     44.09 o
   4  23   2        6.52       56.41     48.27 o
   5  23   2       16.02       65.00     75.55 o
  -5  24   2      880.60     1032.80     74.70 o
  -4  24   2     3951.53     3994.73    111.77 o
  -3  24   2     1553.69     1682.29     81.66 o
  -2  24   2     2793.87     2635.17     74.46 o
  -1  24   2     4186.87     3998.54    127.42 o
   0  24   2     1907.47     1862.18     65.56 o
   1  24   2       64.37      107.75     35.37 o
   2  24   2      884.43      922.24     54.17 o
   3  24   2      842.30      776.60     50.43 o
   4  24   2      174.13      159.06     52.33 o
  -4  25   2        5.30      130.57     56.40 o
  -3  25   2        5.44      -27.60     51.03 o
  -2  25   2     6562.20     6244.59    130.29 o
  -1  25   2       27.26      106.19     44.23 o
   0  25   2     2308.56     2411.66     94.00 o
   1  25   2       70.60      114.10     39.00 o
   2  25   2      765.93      754.04     51.22 o
   3  25   2        5.11       -5.26     43.55 o
  -4  26   2     2149.02     2165.75    105.65 o
  -3  26   2      555.48      618.99     66.02 o
  -2  26   2      454.13      620.17    139.11 o
  -1  26   2     1663.32     1599.93    100.68 o
   0  26   2     2401.05     2523.04     90.23 o
   1  26   2       48.99       90.41     41.72 o
   2  26   2     1721.27     1611.28     73.52 o
  -2  27   2        0.61       28.47     69.92 o
  -1  27   2      252.85      157.15     54.27 o
   0  27   2      305.52      318.55     54.65 o
   1  27   2     2794.61     2522.50     83.32 o
  -9   0   3     4216.58     4634.04    102.89 o
  -7   0   3      393.61      378.93     51.10 o
  -5   0   3    37472.35    39029.19    660.43 o
  -3   0   3     5808.34     5529.62     80.14 o
  -1   0   3   236970.94   276935.59   3123.53 o
   1   0   3      587.43      459.74     15.79 o
   3   0   3     3859.23     3923.54    110.72 o
   5   0   3     6441.32     5990.35    167.50 o
   7   0   3     4330.31     4409.01    156.15 o
   9   0   3      304.05      411.66     99.37 o
 -10   1   3     3825.63     3813.92     74.72 o
  -9   1   3     1758.73     1674.86     50.84 o
  -8   1   3     1651.93     1633.74     47.17 o
  -7   1   3    11193.37    10425.15    206.53 o
  -6   1   3      629.30      610.85     47.94 o
  -5   1   3     4441.55     4429.18     66.51 o
  -4   1   3     3440.31     3177.64     37.33 o
  -3   1   3     4320.19     3913.14     32.31 o
  -2   1   3    31973.60    34673.48    296.02 o
  -1   1   3      529.78      522.20     14.08 o
   0   1   3    19105.03    21617.17    188.65 o
   1   1   3      270.06      248.70     10.37 o
   2   1   3      614.50      711.37     18.44 o
   3   1   3     9714.37    10185.91    106.88 o
   4   1   3     3810.28     3844.40     65.00 o
   5   1   3     4058.40     3723.58     84.31 o
   6   1   3     4334.38     4035.31    164.66 o
   7   1   3      293.47      397.19     48.18 o
   8   1   3     1021.20     1198.33    102.21 o
   9   1   3     1782.01     2072.50    105.38 o
 -10   2   3       43.68       30.92     37.73 o
  -9   2   3       52.01       95.16     34.58 o
  -8   2   3     3457.34     3411.58     62.63 o
  -7   2   3      166.46      179.42     29.87 o
  -6   2   3     9908.19     9226.39    125.52 o
  -5   2   3       16.96       24.41     13.46 o
  -4   2   3      603.17      601.17     20.38 o
  -3   2   3     3911.67     3567.73     39.86 o
  -2   2   3     3142.56     2871.52     27.21 o
  -1   2   3    28389.22    32300.36    246.41 o
   0   2   3     5229.44     6256.21     58.29 o
   1   2   3        9.21       23.34      7.93 o
   2   2   3     1110.91     1074.86     22.71 o
   3   2   3     1660.09     1539.40     34.42 o
   4   2   3     4529.62     4391.45     73.20 o
   5   2   3      395.32      390.64     27.86 o
   6   2   3     1040.32     1111.20     45.84 o
   7   2   3       37.92       23.22     33.30 o
   8   2   3     5590.81     5696.98    153.31 o
   9   2   3        4.11      119.24     66.25 o
 -10   3   3      929.16      944.19     49.45 o
  -9   3   3     1462.79     1492.91     55.12 o
  -8   3   3       39.91       27.20     26.21 o
  -7   3   3     5556.12     5311.93     74.14 o
  -6   3   3     3550.61     3173.31     50.18 o
  -5   3   3      990.34      718.26     26.18 o
  -4   3   3     1071.49      979.14     43.44 o
  -3   3   3     1361.24     1283.94     25.92 o
  -2   3   3      179.18      147.29      9.14 o
  -1   3   3    10078.28    11019.75    106.26 o
   0   3   3      196.83      263.85     10.27 o
   1   3   3     4222.47     4484.10     67.09 o
   2   3   3     2536.28     2397.18     42.55 o
   3   3   3      309.85      278.70     21.30 o
   4   3   3      362.07      379.94     25.64 o
   5   3   3        3.86       24.19     21.18 o
   6   3   3      155.21      188.35     28.93 o
   7   3   3     2009.74     2057.92     65.00 o
   8   3   3      290.42      306.02     57.19 o
   9   3   3     1880.15     2301.74    111.40 o
 -10   4   3       52.61       25.41     43.72 o
  -9   4   3     3463.55     3447.27     98.31 o
  -8   4   3     1002.51      993.85     42.84 o
  -7   4   3      179.71      145.90     25.38 o
  -6   4   3     2034.32     1906.10     50.71 o
  -5   4   3     3927.40     3203.70     53.01 o
  -4   4   3     2355.67     2065.22     32.26 o
  -3   4   3     3944.71     4207.43     59.29 o
  -2   4   3     1138.42     1134.71     23.04 o
  -1   4   3     5017.92     5705.27     64.39 o
   0   4   3    13708.48    14696.50    154.33 o
   1   4   3     1515.14     1670.78     32.13 o
   2   4   3     5131.77     5145.34     78.58 o
   3   4   3        4.28       19.06     13.98 o
   4   4   3      381.17      325.04     23.24 o
   5   4   3     2168.67     2062.63     51.34 o
   6   4   3     1120.54     1146.80     84.35 o
   7   4   3     2995.49     3261.42     79.18 o
   8   4   3      539.43      633.32     56.16 o
 -10   5   3     1446.38     1646.45     83.02 o
  -9   5   3       93.74       73.44     33.55 o
  -8   5   3     3890.35     3653.90     84.80 o
  -7   5   3      952.33      951.07     56.96 o
  -6   5   3      212.60      176.97     27.83 o
  -5   5   3     2838.22     2566.41     57.32 o
  -4   5   3     7665.57     7405.11     98.62 o
  -3   5   3     4339.11     4044.62     57.87 o
  -2   5   3    12530.57    13331.19    162.16 o
  -1   5   3     3273.87     3340.87     45.66 o
   0   5   3     3958.67     4178.16     49.08 o
   1   5   3    10356.39    10097.52    140.15 o
   2   5   3      263.88      259.64     17.43 o
   3   5   3      265.57      295.91     20.72 o
   4   5   3     5975.37     5464.31    108.60 o
   5   5   3     2625.66     2613.81     59.01 o
   6   5   3     7804.06     7868.53    127.79 o
   7   5   3       17.06        7.20     36.45 o
   8   5   3      102.00      139.26     61.53 o
 -10   6   3       34.31       66.73     60.90 o
  -9   6   3        5.62      -12.78     35.70 o
  -8   6   3     3232.21     2943.52     79.25 o
  -7   6   3      507.12      557.69     59.85 o
  -6   6   3     1404.35     1364.37     49.38 o
  -5   6   3       75.90       71.72     20.17 o
  -4   6   3     4835.76     4766.00     69.26 o
  -3   6   3    12854.99    12828.91    159.29 o
  -2   6   3       36.07       33.95     10.07 o
  -1   6   3    27786.00    30544.14    411.69 o
   0   6   3       19.35       90.02     10.07 o
   1   6   3      459.06      456.21     23.84 o
   2   6   3     2591.43     2743.36     61.01 o
   3   6   3    15316.53    14365.98    199.03 o
   4   6   3     1470.61     1346.44     38.63 o
   5   6   3     2146.60     2026.89     52.88 o
   6   6   3      155.70      180.50     31.06 o
   7   6   3      103.84       96.21     37.24 o
   8   6   3     1210.21     1382.09     74.62 o
 -10   7   3      128.90      233.78     62.50 o
  -9   7   3      832.35      679.31     51.41 o
  -8   7   3        2.79      -10.65     27.86 o
  -7   7   3      145.32      148.42     36.68 o
  -6   7   3     4298.10     4298.94     87.26 o
  -5   7   3     5083.47     4894.58     88.99 o
  -4   7   3      774.12      768.79     27.07 o
  -3   7   3     2311.56     2168.59     38.81 o
  -2   7   3    16255.08    17213.30    208.25 o
  -1   7   3     4741.52     4933.26    118.00 o
   0   7   3     3653.21     3814.58     54.12 o
   1   7   3    15719.41    17062.79    286.31 o
   2   7   3     8598.04     8613.32    155.11 o
   3   7   3     1726.71     1702.30     53.94 o
   4   7   3    11101.02    10750.99    156.57 o
   5   7   3     3725.19     3625.33    107.09 o
   6   7   3       29.48       34.91     39.68 o
   7   7   3      470.46      585.06     46.31 o
   8   7   3      253.35      475.30     82.03 o
 -10   8   3      412.41      446.37     56.03 o
  -9   8   3        2.85       -3.42     66.85 o
  -8   8   3      234.29      186.65     47.11 o
  -7   8   3      136.36      107.32     35.06 o
  -6   8   3     4734.24     4520.82     90.40 o
  -5   8   3      285.52      277.82     26.55 o
  -4   8   3    21898.15    22388.79    271.64 o
  -3   8   3      308.97      411.33     21.32 o
  -2   8   3        6.65      -15.43     10.29 o
  -1   8   3      823.43      845.88     27.08 o
   0   8   3    27633.92    30382.58    305.98 o
   1   8   3     2112.26     2415.22     44.43 o
   2   8   3    24911.59    26540.62    439.65 o
   3   8   3     1277.98     1192.90    100.79 o
   4   8   3       42.10       50.79     27.05 o
   5   8   3       73.12       80.35     25.26 o
   6   8   3     2099.45     2181.77     63.97 o
   7   8   3       72.84       81.01     40.39 o
   8   8   3      321.62      423.65     53.80 o
 -10   9   3       19.54       14.66     54.98 o
  -9   9   3       14.98      -15.99     41.69 o
  -8   9   3      282.70      156.30     55.10 o
  -7   9   3      340.07      320.75     70.25 o
  -6   9   3      233.71      201.06     32.26 o
  -5   9   3     3764.96     3635.93     76.34 o
  -4   9   3       12.85       74.71     16.59 o
  -3   9   3     2311.29     2195.64     43.44 o
  -2   9   3     5805.44     5640.60     68.14 o
  -1   9   3     8327.75     8837.99    107.42 o
   0   9   3     2279.70     2459.44     33.72 o
   1   9   3    25498.65    28020.94    296.75 o
   2   9   3     5416.86     5989.01    170.34 o
   3   9   3      864.29      778.19     66.72 o
   4   9   3     1830.22     1815.11     85.17 o
   5   9   3     3523.82     3428.62     90.93 o
   6   9   3      696.03      680.98     47.60 o
   7   9   3     2577.49     2439.49     77.37 o
   8   9   3      148.84      137.29     45.59 o
 -10  10   3       24.19      -79.88     54.58 o
  -9  10   3       42.36      134.48     49.17 o
  -8  10   3      452.40      494.60     56.73 o
  -7  10   3     1143.72     1285.50     89.43 o
  -6  10   3       16.89       -8.55     42.82 o
  -5  10   3      187.41      128.23     27.96 o
  -4  10   3        6.11       57.10     16.31 o
  -3  10   3    16327.63    16824.11    208.57 o
  -2  10   3      380.47      436.19     17.39 o
  -1  10   3    17355.54    17877.44    185.31 o
   0  10   3     9037.02     9955.08    107.30 o
   1  10   3       89.58      182.28     13.20 o
   2  10   3     1256.11     1117.90     34.49 o
   3  10   3     9152.39     9045.29    138.43 o
   4  10   3       31.77       81.99     26.55 o
   5  10   3     1778.22     1801.36     58.20 o
   6  10   3      130.01      127.43     31.24 o
   7  10   3       52.90       63.01     37.29 o
   8  10   3      607.19      665.65     73.32 o
 -10  11   3      555.84      657.89    108.78 o
  -9  11   3       34.07      -52.96     45.30 o
  -8  11   3      989.82     1160.81     58.36 o
  -7  11   3      755.93      834.85     46.61 o
  -6  11   3      165.01      153.31     40.15 o
  -5  11   3      954.53      897.08     55.18 o
  -4  11   3     3875.71     3783.22    178.28 o
  -3  11   3     4043.08     3905.37     53.94 o
  -2  11   3    23530.83    23815.75    223.32 o
  -1  11   3       61.43       40.29     10.27 o
   0  11   3     5388.22     5448.08     79.09 o
   1  11   3     2061.48     2144.81     39.50 o
   2  11   3     3172.71     3229.31     63.00 o
   3  11   3      157.62      158.91     22.33 o
   4  11   3     6647.64     6690.84    113.79 o
   5  11   3     1205.40     1212.61     60.97 o
   6  11   3     1704.61     1808.84     67.61 o
   7  11   3       17.27       49.74     43.44 o
   8  11   3        5.99       -2.25     56.55 o
  -9  12   3     1598.83     1730.85     73.10 o
  -8  12   3      109.12       87.33     40.98 o
  -7  12   3      353.44      372.41     36.10 o
  -6  12   3      298.36      327.63     29.09 o
  -5  12   3     2739.72     2632.71     54.54 o
  -4  12   3     5832.50     5494.87     72.36 o
  -3  12   3     1637.44     1480.27     31.93 o
  -2  12   3     3296.83     3562.93     50.05 o
  -1  12   3     3687.21     3730.49     48.81 o
   0  12   3    23413.84    24337.93    290.93 o
   1  12   3      213.04      294.65     18.61 o
   2  12   3     4107.67     4256.17    219.38 o
   3  12   3      749.83      845.03     40.55 o
   4  12   3     1616.13     1620.73     54.16 o
   5  12   3     1140.76     1147.57     57.02 o
   6  12   3     2101.97     2090.22    103.22 o
   7  12   3     1234.43     1458.00     91.02 o
   8  12   3        0.70       43.74     53.60 o
  -9  13   3      312.78      331.50     52.53 o
  -8  13   3      569.83      654.00     91.79 o
  -7  13   3     3857.82     3975.41     84.00 o
  -6  13   3      159.59      172.20     28.97 o
  -5  13   3     3499.19     3246.16     62.62 o
  -4  13   3     2699.51     2664.49     46.39 o
  -3  13   3       45.97      105.33     16.11 o
  -2  13   3     2140.37     2127.64     38.25 o
  -1  13   3     4326.94     4236.14     64.19 o
   0  13   3      599.87      559.47     24.59 o
   1  13   3     5400.60     5222.50    193.79 o
   2  13   3     1341.70     1264.45     34.64 o
   3  13   3     1351.74     1427.38     48.27 o
   4  13   3     1848.86     1796.57     57.47 o
   5  13   3      123.33      160.69     36.27 o
   6  13   3     3151.32     3269.84     86.72 o
   7  13   3     1140.87     1362.36     78.71 o
  -9  14   3      162.66      175.19     53.64 o
  -8  14   3     3112.37     3279.11     96.71 o
  -7  14   3       12.56      123.60     34.77 o
  -6  14   3     4879.83     4892.65     84.82 o
  -5  14   3      834.95      968.10     56.14 o
  -4  14   3      272.68      294.09     21.87 o
  -3  14   3     1834.33     1671.19     49.70 o
  -2  14   3     4455.34     4435.26     61.10 o
  -1  14   3     3507.25     3215.44    140.14 o
   0  14   3     1504.09     1436.12     44.26 o
   1  14   3        2.11       17.32     16.64 o
   2  14   3     5839.16     6166.01     89.34 o
   3  14   3     2121.41     2064.32     58.38 o
   4  14   3      982.28      973.37     51.63 o
   5  14   3       99.32       79.68     36.15 o
   6  14   3      393.31      392.86     47.20 o
   7  14   3      428.83      447.90     96.87 o
  -9  15   3      770.83      963.59     67.46 o
  -8  15   3      554.90      579.24     74.58 o
  -7  15   3     5115.31     5444.46     97.83 o
  -6  15   3      473.81      482.81     38.21 o
  -5  15   3       50.86       79.01     25.70 o
  -4  15   3     2727.52     2604.52     49.55 o
  -3  15   3     5210.51     5396.60     73.16 o
  -2  15   3     5098.23     5176.20    122.34 o
  -1  15   3     1186.96     1102.66     33.37 o
   0  15   3     1237.90     1361.75     37.10 o
   1  15   3       23.86       -2.95     22.13 o
   2  15   3       89.74       90.41     21.75 o
   3  15   3     2434.98     2504.81     64.91 o
   4  15   3     3318.14     3325.20     80.08 o
   5  15   3     1521.28     1678.86     68.74 o
   6  15   3      803.24      878.43     63.18 o
   7  15   3      808.87      904.78     72.08 o
  -8  16   3      697.79      774.64     56.20 o
  -7  16   3        0.50       46.66     37.75 o
  -6  16   3      105.51       73.96     32.61 o
  -5  16   3     8109.94     8033.84    117.78 o
  -4  16   3     1400.21     1395.47     40.74 o
  -3  16   3     4105.24     3993.27     71.75 o
  -2  16   3     2342.48     2277.82     51.07 o
  -1  16   3       91.48       96.81     19.88 o
   0  16   3      709.01      777.82     38.93 o
   1  16   3     1080.94     1128.82     37.54 o
   2  16   3       11.97       10.97     21.01 o
   3  16   3      215.31      336.61     34.49 o
   4  16   3      929.49      954.07     55.94 o
   5  16   3     3422.44     3518.55     90.57 o
   6  16   3       93.38      102.20     48.88 o
   7  16   3     2076.05     2164.61    129.52 o
  -8  17   3     1732.16     2075.11     99.06 o
  -7  17   3      911.61     1054.65     71.69 o
  -6  17   3     4615.62     4349.32    104.32 o
  -5  17   3      243.45      269.51     40.55 o
  -4  17   3     8395.86     8180.21    121.75 o
  -3  17   3     1280.45     1225.98     44.22 o
  -2  17   3      139.35      167.74     24.44 o
  -1  17   3        5.56       -1.32     19.65 o
   0  17   3        3.46       15.27     20.21 o
   1  17   3      345.27      434.00     31.25 o
   2  17   3      869.36      958.00     40.08 o
   3  17   3      300.60      296.58     36.51 o
   4  17   3       63.41       90.62     36.15 o
   5  17   3       18.21      113.36     42.09 o
   6  17   3     5305.94     5630.25    150.45 o
  -8  18   3     3777.11     4019.04    122.49 o
  -7  18   3        2.61      133.55     53.48 o
  -6  18   3     2924.32     2923.60     89.48 o
  -5  18   3     1361.10     1438.55     68.92 o
  -4  18   3       42.06       80.90     27.93 o
  -3  18   3      244.98      307.76     29.80 o
  -2  18   3     2878.86     2892.51     61.30 o
  -1  18   3      320.53      333.24     26.86 o
   0  18   3       51.70       80.73     22.80 o
   1  18   3      863.11      826.65     40.36 o
   2  18   3     1095.34     1048.89     43.70 o
   3  18   3      308.56      347.14     31.99 o
   4  18   3     2213.48     2197.69     75.02 o
   5  18   3     1735.48     1703.64     77.24 o
   6  18   3       19.98       87.37     53.05 o
  -8  19   3       13.03      186.12    100.67 o
  -7  19   3     5252.75     5444.16    130.53 o
  -6  19   3     1085.00     1192.16    154.52 o
  -5  19   3      550.13      581.70     87.59 o
  -4  19   3      149.23      133.92     31.25 o
  -3  19   3       22.60       10.39     26.76 o
  -2  19   3     2776.61     2736.55     61.77 o
  -1  19   3     1613.43     1651.98     47.36 o
   0  19   3      778.98      778.80     48.35 o
   1  19   3     2776.25     2530.99     93.84 o
   2  19   3     1396.04     1319.20     48.53 o
   3  19   3     1799.78     1729.47     55.10 o
   4  19   3     1072.98      998.09     66.20 o
   5  19   3      946.32      999.62     66.02 o
   6  19   3       61.06       67.26     55.07 o
  -7  20   3       83.34      171.42     58.82 o
  -6  20   3     1560.54     1388.27     81.69 o
  -5  20   3     1161.51     1218.93     72.06 o
  -4  20   3      100.08      108.72     40.16 o
  -3  20   3       12.76       77.57     32.23 o
  -2  20   3     1739.43     1737.02     55.26 o
  -1  20   3     2646.00     2490.04     58.88 o
   0  20   3     2495.06     2553.52     59.98 o
   1  20   3        1.46       23.01     28.27 o
   2  20   3     2431.32     2409.79     75.40 o
   3  20   3      144.48      226.84     43.85 o
   4  20   3      362.66      389.30     46.60 o
   5  20   3      523.69      456.94     78.99 o
  -7  21   3        4.13       32.85     62.14 o
  -6  21   3     1586.52     1382.18     86.91 o
  -5  21   3     1472.21     1337.32     79.90 o
  -4  21   3     5868.44     5578.17    121.14 o
  -3  21   3      540.24      593.75     40.65 o
  -2  21   3      161.52      205.27     37.91 o
  -1  21   3     1435.67     1423.41     61.01 o
   0  21   3        1.94       28.84     30.86 o
   1  21   3     5384.86     5347.73     92.72 o
   2  21   3      917.72      851.32     46.61 o
   3  21   3      949.94      954.66     53.26 o
   4  21   3      266.60      305.87     49.63 o
   5  21   3      423.39      507.09     72.68 o
  -6  22   3      408.48      306.69     64.26 o
  -5  22   3      367.45      346.42     57.47 o
  -4  22   3      364.37      502.37     51.44 o
  -3  22   3     4401.78     4358.78     90.03 o
  -2  22   3       26.06       -2.26     38.01 o
  -1  22   3     3675.55     3658.38     89.59 o
   0  22   3     1836.33     1734.62     57.86 o
   1  22   3       80.60      101.51     33.72 o
   2  22   3       56.34      136.05     45.49 o
   3  22   3     2431.89     2437.94     71.16 o
   4  22   3     1177.24     1158.63    116.36 o
  -6  23   3     1092.10     1197.44     85.02 o
  -5  23   3      547.61      474.19     62.42 o
  -4  23   3      291.78      328.79     54.87 o
  -3  23   3      566.73      617.45     48.35 o
  -2  23   3     8083.12     8070.49    148.37 o
  -1  23   3      240.71      259.49     41.74 o
   0  23   3     2401.73     2360.00     67.80 o
   1  23   3       38.84       32.46     35.44 o
   2  23   3     2727.33     2773.25     74.73 o
   3  23   3      815.44      690.43     70.39 o
   4  23   3     3989.92     4167.94    143.81 o
  -5  24   3      616.33      716.45     69.42 o
  -4  24   3     2384.84     2299.32     96.36 o
  -3  24   3     1201.94     1155.21     69.58 o
  -2  24   3        2.00       46.59     41.93 o
  -1  24   3     3812.68     3797.11     98.87 o
   0  24   3     6295.95     6170.98    107.73 o
   1  24   3      162.63      184.86     67.20 o
   2  24   3     4347.52     4353.29     98.35 o
   3  24   3     2520.69     2449.00     92.64 o
  -4  25   3       72.83        6.74     61.98 o
  -3  25   3     1662.19     1655.20     72.78 o
  -2  25   3      412.02      379.28     52.98 o
  -1  25   3     3022.83     2956.68    118.15 o
   0  25   3      205.09      235.60     66.78 o
   1  25   3    10318.20    10047.64    153.25 o
   2  25   3        0.09       11.44     43.18 o
  -3  26   3     2080.10     2012.12     97.85 o
  -2  26   3       43.81      101.61     51.76 o
  -1  26   3     3583.48     3489.71    103.85 o
   0  26   3     3327.52     3102.05     84.43 o
   1  26   3        0.61        2.97     47.12 o
  -1  27   3      116.46      208.58     53.31 o
   0  27   3     2256.31     2331.03    134.46 o
 -10   0   4      511.15      328.78     56.79 o
  -8   0   4     8921.73     8850.55    187.31 o
  -6   0   4     9978.36     9933.82    211.51 o
  -4   0   4     4928.62     4255.28     72.94 o
  -2   0   4    21772.99    21458.21    503.21 o
   0   0   4     2319.81     2555.02     44.53 o
   2   0   4      592.51      467.53     21.18 o
   4   0   4      949.34      993.66     59.62 o
   6   0   4      495.18      411.66     59.62 o
   8   0   4     3420.17     3435.22    158.99 o
 -10   1   4     1493.76     1419.02     76.46 o
  -9   1   4     1425.27     1274.79     52.91 o
  -8   1   4       11.76      -31.18     36.23 o
  -7   1   4     4156.03     3848.71     71.45 o
  -6   1   4     4372.49     3976.00     66.28 o
  -5   1   4      387.35      361.32     27.61 o
  -4   1   4     6328.24     5846.94     57.01 o
  -3   1   4     4511.07     4144.44     36.39 o
  -2   1   4     5429.42     5612.27     63.16 o
  -1   1   4     7197.04     6759.34     84.43 o
   0   1   4      202.23      153.10      9.97 o
   1   1   4     2784.76     3195.21     37.26 o
   2   1   4       72.26       65.23     11.01 o
   3   1   4      804.19      869.32     29.98 o
   4   1   4      117.76      124.30     26.10 o
   5   1   4      198.67      239.32     32.12 o
   6   1   4      816.59      797.06     59.20 o
   7   1   4      578.66      621.84     54.09 o
   8   1   4      351.57      364.17     70.98 o
 -10   2   4      874.85      857.44     78.36 o
  -9   2   4     1078.26     1127.34     65.32 o
  -8   2   4       51.42       77.84     25.68 o
  -7   2   4     3030.20     2893.05     61.65 o
  -6   2   4       17.66       24.56     19.10 o
  -5   2   4    17042.37    15863.17    174.02 o
  -4   2   4     1349.49     1430.25     26.01 o
  -3   2   4     2067.92     1908.82     21.25 o
  -2   2   4       81.14       65.11      6.77 o
  -1   2   4    25256.76    27748.77    283.67 o
   0   2   4     6823.04     7062.29     78.81 o
   1   2   4     2279.02     2106.93     29.66 o
   2   2   4     1916.59     1979.07     39.86 o
   3   2   4      133.49      130.16     17.30 o
   4   2   4      100.17       70.64     19.07 o
   5   2   4      642.67      570.00     37.63 o
   6   2   4      187.97      208.66     38.14 o
   7   2   4      781.85      821.80     73.25 o
   8   2   4       16.87       70.23     56.98 o
 -10   3   4      390.55      509.88     61.06 o
  -9   3   4      176.79      182.33     34.59 o
  -8   3   4      245.35      263.11     27.67 o
  -7   3   4     3188.40     3213.16     53.52 o
  -6   3   4     4522.21     3964.26     66.92 o
  -5   3   4      480.84      557.55     26.06 o
  -4   3   4     5338.01     5245.48     64.83 o
  -3   3   4     6604.45     6429.46     85.13 o
  -2   3   4     5494.04     5841.78     65.60 o
  -1   3   4      292.86      379.34     12.89 o
   0   3   4     2556.94     2285.57     31.36 o
   1   3   4     1479.52     1457.03     31.66 o
   2   3   4     9778.02    10007.65    141.90 o
   3   3   4     1870.67     2020.54     44.26 o
   4   3   4     2517.91     2395.69     51.89 o
   5   3   4     1381.35     1245.58     44.26 o
   6   3   4     3316.13     3108.49     70.98 o
   7   3   4       29.81       59.18     38.22 o
   8   3   4       12.10       48.89     58.99 o
 -10   4   4        9.53      -37.39     52.36 o
  -9   4   4      330.00      375.92     38.16 o
  -8   4   4     1769.73     1751.08     46.66 o
  -7   4   4      374.21      324.93     30.06 o
  -6   4   4     2299.46     2095.38     59.83 o
  -5   4   4     2891.82     2851.92     49.93 o
  -4   4   4     3524.02     3566.63     55.88 o
  -3   4   4     7605.18     7595.73     98.93 o
  -2   4   4     2643.77     2562.92     35.28 o
  -1   4   4     3504.14     3711.92     45.06 o
   0   4   4        7.76       15.95      7.97 o
   1   4   4     3429.55     3332.68     56.17 o
   2   4   4     1602.38     1693.07     59.13 o
   3   4   4    10258.36     9801.80    141.90 o
   4   4   4     1630.60     1522.21     43.14 o
   5   4   4     2741.97     2487.44     59.01 o
   6   4   4       77.17       75.62     32.45 o
   7   4   4     1124.69     1015.49     61.64 o
   8   4   4     1913.51     1991.43    101.36 o
 -10   5   4      430.60      433.11     57.93 o
  -9   5   4     2568.93     2652.57     79.45 o
  -8   5   4      831.32      775.87     46.12 o
  -7   5   4     3216.74     3236.79     65.60 o
  -6   5   4      728.68      732.09     44.97 o
  -5   5   4       96.08       52.92     15.34 o
  -4   5   4     1931.95     1707.20     35.62 o
  -3   5   4     2869.92     2972.57     48.26 o
  -2   5   4     6389.73     6041.85     77.90 o
  -1   5   4     7559.92     7819.40     97.81 o
   0   5   4     2897.62     2948.37     41.31 o
   1   5   4     1832.14     1865.26     44.84 o
   2   5   4     4287.69     4294.10     70.83 o
   3   5   4       32.06        5.16     19.53 o
   4   5   4     3276.50     3111.86     63.32 o
   5   5   4      910.67      911.23     44.20 o
   6   5   4     1957.35     1929.54     67.15 o
   7   5   4     1105.57     1216.02     64.29 o
   8   5   4      478.95      531.92     68.17 o
 -10   6   4     2058.75     2088.06     87.48 o
  -9   6   4     1341.55     1349.72     65.03 o
  -8   6   4      748.51      738.23     46.27 o
  -7   6   4      106.14      109.75     32.37 o
  -6   6   4       23.74       16.08     22.54 o
  -5   6   4     4995.66     4469.77     69.88 o
  -4   6   4      207.16      156.16     16.59 o
  -3   6   4      119.37      160.77     15.13 o
  -2   6   4     1514.99     1490.67     24.99 o
  -1   6   4     9531.81     9762.44    119.81 o
   0   6   4    16510.46    17010.68    184.46 o
   1   6   4      549.99      511.12     23.24 o
   2   6   4    11432.17    11713.54    187.43 o
   3   6   4      309.38      292.95     40.69 o
   4   6   4     1654.39     1596.93     46.31 o
   5   6   4      625.45      727.81     42.36 o
   6   6   4     2029.51     2096.42     65.29 o
   7   6   4      167.46      208.23     44.23 o
   8   6   4      266.36      342.84     64.15 o
 -10   7   4       31.54       29.09     55.64 o
  -9   7   4      129.16      149.23     45.19 o
  -8   7   4      585.12      604.19     50.40 o
  -7   7   4      833.65      849.97     42.40 o
  -6   7   4      399.20      378.38     25.95 o
  -5   7   4     1402.82     1265.91     45.81 o
  -4   7   4       53.75       29.63     14.81 o
  -3   7   4      664.69      547.71     23.29 o
  -2   7   4     1734.87     1785.59     28.42 o
  -1   7   4     6022.40     6066.18     79.25 o
   0   7   4      108.16      128.74     12.29 o
   1   7   4    15805.79    16650.04    227.73 o
   2   7   4     7065.94     6806.55    103.55 o
   3   7   4       52.45       44.31     19.92 o
   4   7   4     4968.76     5003.58     87.84 o
   5   7   4     4803.06     4902.41     92.19 o
   6   7   4      217.63      258.35     38.18 o
   7   7   4      502.31      536.57     51.22 o
   8   7   4      274.98      385.14    156.15 o
 -10   8   4       40.30       -1.75     55.73 o
  -9   8   4      433.57      407.19     49.41 o
  -8   8   4      113.20      182.79     35.70 o
  -7   8   4      825.59      821.60     47.53 o
  -6   8   4       27.39      -10.43     28.73 o
  -5   8   4      271.83      274.51     22.08 o
  -4   8   4      473.06      463.40     26.54 o
  -3   8   4     5662.60     5549.39     79.88 o
  -2   8   4        5.60       -0.03      9.32 o
  -1   8   4     3471.48     3554.12     51.53 o
   0   8   4     3117.11     3313.04     49.92 o
   1   8   4     6314.48     6431.02    115.62 o
   2   8   4      899.20      912.45     37.07 o
   3   8   4    15249.28    15093.36    212.63 o
   4   8   4      510.03      596.47     43.56 o
   5   8   4      634.22      728.04     45.21 o
   6   8   4     1297.02     1342.50     61.16 o
   7   8   4      522.23      591.78     66.62 o
   8   8   4       14.26       90.54    146.21 o
 -10   9   4      252.61      252.01     89.51 o
  -9   9   4       12.03       -3.59     62.89 o
  -8   9   4      105.65      161.36     37.39 o
  -7   9   4      229.25      292.16     39.34 o
  -6   9   4       34.38       79.29     34.08 o
  -5   9   4      434.89      498.70     29.48 o
  -4   9   4     6109.49     5947.41     87.21 o
  -3   9   4      177.66      132.05     16.67 o
  -2   9   4     5562.64     5760.72     70.05 o
  -1   9   4     1907.98     1933.72     44.01 o
   0   9   4     1149.30     1367.91     34.49 o
   1   9   4     5842.51     5852.19     91.85 o
   2   9   4     3456.83     2934.57     72.76 o
   3   9   4       13.82       33.48     20.80 o
   4   9   4    10378.73     9733.14    581.95 o
   5   9   4     6238.74     6213.86    111.02 o
   6   9   4      252.15      210.91     40.39 o
   7   9   4      291.13      254.39     48.80 o
 -10  10   4     1574.95     1765.28     86.41 o
  -9  10   4      561.74      543.24     82.07 o
  -8  10   4       20.90       -0.77     37.48 o
  -7  10   4     6849.29     6682.16    130.98 o
  -6  10   4      458.37      493.36     41.12 o
  -5  10   4     2500.14     2424.74     53.32 o
  -4  10   4     2453.89     2529.46     67.20 o
  -3  10   4      215.53      312.08     21.32 o
  -2  10   4      687.69      842.82     24.35 o
  -1  10   4        5.50       12.93     17.74 o
   0  10   4    16980.15    17452.71    181.56 o
   1  10   4     5178.07     5307.76     74.55 o
   2  10   4     4026.87     3804.48    201.57 o
   3  10   4     1409.25     1321.38     54.96 o
   4  10   4     3241.78     3134.50     69.42 o
   5  10   4      100.05      105.55     32.65 o
   6  10   4     3737.36     3706.10     89.62 o
   7  10   4        1.92      -37.53     47.28 o
 -10  11   4      294.62      437.08     60.06 o
  -9  11   4      780.93      832.75     57.16 o
  -8  11   4     1401.33     1479.99    130.60 o
  -7  11   4     1583.08     1550.15     72.54 o
  -6  11   4     1118.13     1060.57     57.88 o
  -5  11   4      645.18      704.28     42.21 o
  -4  11   4     5542.59     5588.50     86.03 o
  -3  11   4      197.90      294.60     22.29 o
  -2  11   4      272.53      261.65     28.00 o
  -1  11   4     7185.84     7263.83     93.63 o
   0  11   4      536.31      486.46     20.15 o
   1  11   4     7784.97     7761.48    107.36 o
   2  11   4     3695.22     3579.28    166.13 o
   3  11   4      286.60      338.65     30.02 o
   4  11   4       61.49       50.64     36.13 o
   5  11   4      561.40      565.17     41.56 o
   6  11   4      722.13      772.00     51.63 o
   7  11   4     1522.08     1666.67     71.86 o
  -9  12   4      919.31     1071.82     78.27 o
  -8  12   4     2135.97     2243.81     71.01 o
  -7  12   4       55.08      194.84     52.44 o
  -6  12   4     1334.76     1162.69     61.26 o
  -5  12   4     1180.54     1121.11     45.08 o
  -4  12   4     1822.85     1634.20     45.81 o
  -3  12   4      745.87      755.93     57.37 o
  -2  12   4     8974.24     9156.21    105.75 o
  -1  12   4     2712.82     2466.89     39.16 o
   0  12   4     3468.63     3553.18     57.39 o
   1  12   4     2719.42     2807.26     49.78 o
   2  12   4      535.76      550.74     37.59 o
   3  12   4    13907.10    14155.55    211.49 o
   4  12   4       12.67       47.63     30.80 o
   5  12   4      937.83      893.17     47.48 o
   6  12   4      896.24      977.07     55.32 o
   7  12   4     1204.65     1331.91     68.49 o
  -9  13   4     1517.03     1463.48     79.56 o
  -8  13   4      231.76      322.62     43.71 o
  -7  13   4     2585.50     2767.14     77.86 o
  -6  13   4      141.72      192.80     30.64 o
  -5  13   4       32.14       12.46     21.36 o
  -4  13   4     1133.21     1137.43     35.37 o
  -3  13   4     9837.54     9466.52    111.22 o
  -2  13   4     1067.24     1077.12     30.45 o
  -1  13   4       61.00       44.89     14.27 o
   0  13   4     1384.68     1542.27     48.57 o
   1  13   4     1855.87     1930.58     42.01 o
   2  13   4     5405.75     5357.77     95.71 o
   3  13   4       40.70       59.54     28.79 o
   4  13   4     1267.05     1316.09     57.96 o
   5  13   4     1106.88     1014.79     63.77 o
   6  13   4       52.04       28.46     37.19 o
   7  13   4      245.25      247.38     49.07 o
  -9  14   4      249.46      207.29     54.77 o
  -8  14   4     1251.78     1238.15    114.74 o
  -7  14   4      895.29      851.58     54.87 o
  -6  14   4       17.84       69.23     40.16 o
  -5  14   4     9238.52     9009.01    112.41 o
  -4  14   4     1698.00     1611.95     40.67 o
  -3  14   4     4103.96     4192.21     62.00 o
  -2  14   4      597.17      651.26     30.96 o
  -1  14   4      343.91      349.93     23.77 o
   0  14   4     2719.95     2645.46     49.78 o
   1  14   4      922.74      900.39     45.08 o
   2  14   4      831.12      887.40     64.62 o
   3  14   4     2395.34     2371.77     65.20 o
   4  14   4       25.81       58.67     35.02 o
   5  14   4     2076.75     2103.16     77.42 o
   6  14   4      878.28      860.08     54.86 o
   7  14   4      202.61      214.29     49.19 o
  -9  15   4      551.51      682.03     90.97 o
  -8  15   4       11.45       32.15     43.60 o
  -7  15   4       46.53       77.67     40.68 o
  -6  15   4     8155.10     7924.40    119.50 o
  -5  15   4       38.19       72.60     24.06 o
  -4  15   4     6102.00     5939.55     81.99 o
  -3  15   4       14.89       35.80     18.79 o
  -2  15   4       12.98       30.22     19.88 o
  -1  15   4     1132.14     1057.56     33.73 o
   0  15   4     1298.47     1230.15     37.20 o
   1  15   4      691.38      662.14     35.02 o
   2  15   4        6.80       30.68     32.92 o
   3  15   4      497.47      518.73     39.40 o
   4  15   4      508.92      513.21     43.16 o
   5  15   4     1682.95     1559.78     74.25 o
   6  15   4      503.73      513.60     48.20 o
  -8  16   4     3464.13     3606.37     91.46 o
  -7  16   4      353.82      406.59     44.05 o
  -6  16   4      220.26      283.43     37.09 o
  -5  16   4     3939.18     3783.75     66.16 o
  -4  16   4     4139.39     3937.88     64.36 o
  -3  16   4       51.54       74.28     20.38 o
  -2  16   4     6722.28     6695.60    116.01 o
  -1  16   4     1330.14     1332.20     39.35 o
   0  16   4       25.17       21.01     20.87 o
   1  16   4      457.14      512.98     33.65 o
   2  16   4       58.16       61.51     24.25 o
   3  16   4     1552.77     1548.07     60.04 o
   4  16   4        4.57      -14.32     41.52 o
   5  16   4       20.08      -53.90     44.23 o
   6  16   4       39.84       14.90     52.98 o
  -8  17   4      424.31      446.41     76.41 o
  -7  17   4     4720.86     4793.61     96.92 o
  -6  17   4       23.51      102.10     35.44 o
  -5  17   4      282.28      307.35     31.30 o
  -4  17   4      188.85      215.25     26.57 o
  -3  17   4    11062.74    11038.18    152.91 o
  -2  17   4      842.42      910.44     46.48 o
  -1  17   4     4352.15     4371.89     80.73 o
   0  17   4      110.35       70.48     23.12 o
   1  17   4        0.96       20.81     29.36 o
   2  17   4       91.88       78.46     26.61 o
   3  17   4       11.86       86.26     49.11 o
   4  17   4      276.62      289.92     44.53 o
   5  17   4      323.72      272.26     58.82 o
   6  17   4      135.36       92.95     56.40 o
  -8  18   4     1680.92     1806.70     82.01 o
  -7  18   4      607.20      735.11     51.88 o
  -6  18   4     1837.01     1737.63     65.94 o
  -5  18   4     4975.77     4979.34     91.48 o
  -4  18   4       89.38      132.64     30.00 o
  -3  18   4      234.04      236.21     34.42 o
  -2  18   4     1644.66     1649.44     57.35 o
  -1  18   4     1126.70     1089.06     44.99 o
   0  18   4      723.66      684.22     56.14 o
   1  18   4     3219.35     3023.83     88.85 o
   2  18   4      203.00      221.22     29.90 o
   3  18   4        2.25       32.15     37.06 o
   4  18   4      141.59      110.22     44.28 o
   5  18   4      724.54      801.38     60.04 o
  -8  19   4      157.55      406.08    106.42 o
  -7  19   4      807.27      817.14     69.71 o
  -6  19   4     6819.23     6627.75    139.27 o
  -5  19   4      166.79      141.68     46.26 o
  -4  19   4     2743.94     2782.15     69.61 o
  -3  19   4     3377.74     3297.44     71.08 o
  -2  19   4     1508.99     1539.70     59.39 o
  -1  19   4      402.83      405.87     30.86 o
   0  19   4     7081.92     6955.76    105.41 o
   1  19   4     5589.02     5261.34     88.26 o
   2  19   4      199.00      237.63     32.57 o
   3  19   4        2.39      -51.37     50.25 o
   4  19   4      313.21      284.65     48.30 o
   5  19   4     1129.35     1194.60     77.49 o
  -7  20   4      424.15      583.06     67.27 o
  -6  20   4      260.62      316.42     82.00 o
  -5  20   4     1986.35     2031.11     82.00 o
  -4  20   4      116.88      188.37     34.84 o
  -3  20   4     1800.25     1682.16     59.30 o
  -2  20   4       32.55       26.07     32.97 o
  -1  20   4      199.80      225.79     29.29 o
   0  20   4      251.19      307.15     32.53 o
   1  20   4      790.86      780.98     59.42 o
   2  20   4        4.08       29.54     31.52 o
   3  20   4     1999.86     1978.78     75.43 o
   4  20   4      716.52      660.91     58.65 o
   5  20   4      329.94      359.69     58.72 o
  -7  21   4     1466.12     1606.33    102.51 o
  -6  21   4       11.48       21.28    110.75 o
  -5  21   4       12.87       -2.33     46.84 o
  -4  21   4      640.14      641.77     45.77 o
  -3  21   4     3622.77     3468.71     80.16 o
  -2  21   4     2983.08     2902.38     80.51 o
  -1  21   4     2328.98     2178.02     67.61 o
   0  21   4     1197.88     1210.33     52.91 o
   1  21   4      300.92      290.50     36.50 o
   2  21   4     2499.09     2376.10     67.26 o
   3  21   4        0.66       17.39     64.99 o
   4  21   4     2016.34     2097.90     87.42 o
  -6  22   4      141.45      125.41     78.18 o
  -5  22   4      715.46      892.39     66.29 o
  -4  22   4      539.22      526.11     46.21 o
  -3  22   4      978.07      928.97     55.82 o
  -2  22   4     2263.61     2148.45     74.51 o
  -1  22   4     2444.60     2468.01     64.46 o
   0  22   4      714.63      706.76     69.62 o
   1  22   4        4.17      -11.74     34.42 o
   2  22   4      250.99      342.59     41.13 o
   3  22   4     1473.70     1500.66     89.95 o
   4  22   4      566.63      605.54     86.13 o
  -6  23   4      564.49      571.50     72.06 o
  -5  23   4       86.32       78.75     58.60 o
  -4  23   4      787.48      778.08     52.21 o
  -3  23   4      281.27      267.18     54.28 o
  -2  23   4       69.05      138.00     42.55 o
  -1  23   4     1805.14     1641.57     73.58 o
   0  23   4      296.63      378.87     46.26 o
   1  23   4     3560.12     3463.90     82.96 o
   2  23   4        5.02       40.23     40.27 o
   3  23   4       13.75       48.27     97.03 o
  -5  24   4      123.38      172.18     75.18 o
  -4  24   4      564.66      547.95     52.03 o
  -3  24   4      839.58      857.39     65.10 o
  -2  24   4       41.42       98.86     46.72 o
  -1  24   4      450.41      421.48     49.16 o
   0  24   4     4953.25     4623.27     94.13 o
   1  24   4     1225.09     1219.68     64.18 o
   2  24   4      817.25      911.74     83.07 o
  -4  25   4      409.37      350.42     65.87 o
  -3  25   4        7.85      -16.12     50.93 o
  -2  25   4     2276.68     2247.18     88.86 o
  -1  25   4       41.50      126.35     47.12 o
   0  25   4       60.16       97.34     41.80 o
   1  25   4       25.73        1.02     44.64 o
   2  25   4     4375.92     4185.66    113.24 o
  -3  26   4      530.14      592.48     63.01 o
  -2  26   4       62.86       37.43     52.61 o
  -1  26   4      123.01      219.13     59.01 o
   0  26   4     2183.80     2025.13     90.16 o
  -9   0   5      206.07      139.21     66.72 o
  -7   0   5     4258.55     4327.41    110.32 o
  -5   0   5    21142.78    20283.17    280.26 o
  -3   0   5     1892.52     1855.74     46.20 o
  -1   0   5    56664.27    64248.61   1033.54 o
   1   0   5     2006.21     1830.58     59.62 o
   3   0   5     5635.68     5621.27    156.15 o
   5   0   5     1193.10     1095.86     82.33 o
   7   0   5       77.94       85.17     68.14 o
 -10   1   5       72.93        2.67     53.27 o
  -9   1   5      313.91      248.97     45.25 o
  -8   1   5     1494.38     1545.10     58.84 o
  -7   1   5      765.48      609.40     39.10 o
  -6   1   5     2428.14     2268.31     50.61 o
  -5   1   5     1901.30     1847.96     29.89 o
  -4   1   5      143.72      106.46      9.52 o
  -3   1   5     5569.42     4968.47     59.23 o
  -2   1   5     3630.11     3467.35     50.11 o
  -1   1   5     1823.87     1839.33     32.97 o
   0   1   5     5583.73     5714.75     75.38 o
   1   1   5     6779.43     6722.87     86.89 o
   2   1   5     1720.83     1665.46     68.01 o
   3   1   5      263.02      242.47     21.18 o
   4   1   5      545.45      559.33     43.13 o
   5   1   5       30.90       68.30     33.95 o
   6   1   5       17.24       76.86     49.68 o
   7   1   5        4.79       33.23     51.16 o
 -10   2   5      280.84      307.10     58.74 o
  -9   2   5       98.62       58.60     33.25 o
  -8   2   5     1925.34     2052.84     61.46 o
  -7   2   5      343.44      369.17     30.91 o
  -6   2   5        3.55       32.46     21.16 o
  -5   2   5       83.78      118.00     14.73 o
  -4   2   5    14303.24    13129.97    119.96 o
  -3   2   5     2023.74     2030.16     30.39 o
  -2   2   5    26673.68    28192.78    326.89 o
  -1   2   5        5.26        3.41     10.02 o
   0   2   5     2280.00     2399.95     39.26 o
   1   2   5       55.27       47.41     13.26 o
   2   2   5    11940.02    11754.88    165.93 o
   3   2   5     1041.55      994.08     38.24 o
   4   2   5      915.69      825.95     38.70 o
   5   2   5      152.22      156.74     39.75 o
   6   2   5       27.81       63.88     40.15 o
   7   2   5     1179.02     1283.25    119.24 o
 -10   3   5      671.01      686.40     60.11 o
  -9   3   5       26.87       14.52     38.08 o
  -8   3   5        6.32       21.40     33.63 o
  -7   3   5       11.80       41.85     27.76 o
  -6   3   5      713.94      560.53     31.49 o
  -5   3   5    12713.58    12394.91    140.09 o
  -4   3   5      717.92      731.17     25.42 o
  -3   3   5    12602.96    11949.77    162.36 o
  -2   3   5    10540.74    10559.21    116.03 o
  -1   3   5      156.88      238.87     15.36 o
   0   3   5     4652.30     4241.41     59.37 o
   1   3   5     2366.69     2255.19     38.21 o
   2   3   5      560.13      481.77     27.19 o
   3   3   5     3245.91     2914.42     63.20 o
   4   3   5     2283.41     2108.73     52.98 o
   5   3   5     2088.00     2080.96     69.58 o
   6   3   5      200.67      238.90     47.61 o
   7   3   5      274.49      266.93     56.10 o
 -10   4   5     1622.23     1722.45     86.87 o
  -9   4   5       82.22      150.86     43.08 o
  -8   4   5      911.22      841.41     49.38 o
  -7   4   5      885.71      832.10     61.06 o
  -6   4   5     4887.31     4629.63     76.60 o
  -5   4   5     7264.37     7150.93    100.43 o
  -4   4   5     3828.67     3486.97     56.66 o
  -3   4   5       13.18       26.49     13.40 o
  -2   4   5      466.23      444.38     16.30 o
  -1   4   5     2205.80     1818.37     32.47 o
   0   4   5       10.72       15.45     10.82 o
   1   4   5     1408.83     1258.41     34.20 o
   2   4   5     1819.14     1790.04    100.70 o
   3   4   5      771.78      685.84     33.85 o
   4   4   5     4325.07     4089.26     77.57 o
   5   4   5       21.01       37.32     28.58 o
   6   4   5     1531.46     1630.96     64.41 o
   7   4   5       52.87      119.35     53.17 o
 -10   5   5      534.62      620.97     60.38 o
  -9   5   5      676.89      757.83     59.01 o
  -8   5   5     1479.10     1467.29     60.65 o
  -7   5   5     2902.66     2914.90     64.65 o
  -6   5   5     3648.45     3317.02     86.57 o
  -5   5   5       44.78       58.90     19.17 o
  -4   5   5      779.20      803.53     29.20 o
  -3   5   5     3561.93     3541.85     56.44 o
  -2   5   5     4284.84     4061.29     58.25 o
  -1   5   5        8.54        6.86     10.69 o
   0   5   5     4447.09     4224.20     60.08 o
   1   5   5     5113.02     4891.39    147.95 o
   2   5   5      939.97      864.56     32.96 o
   3   5   5      208.13      195.06     23.46 o
   4   5   5       84.30      125.49     25.55 o
   5   5   5     1826.03     1773.00     79.30 o
   6   5   5      947.54      925.29     57.18 o
   7   5   5       93.90      117.35     63.88 o
 -10   6   5       44.15      102.69     69.80 o
  -9   6   5     2988.30     3093.15    118.83 o
  -8   6   5      192.70      276.20     66.38 o
  -7   6   5     1925.30     1755.68     53.16 o
  -6   6   5        1.04       35.10     31.75 o
  -5   6   5     2140.85     2169.53     76.22 o
  -4   6   5     4889.43     4845.09     73.71 o
  -3   6   5       49.15       60.35     14.61 o
  -2   6   5     5669.26     5481.15     74.25 o
  -1   6   5       64.36       56.00     12.33 o
   0   6   5      379.94      350.31     19.67 o
   1   6   5     9419.79     9539.67    138.36 o
   2   6   5     3656.78     3632.27    132.89 o
   3   6   5     5774.88     5658.81     94.88 o
   4   6   5      298.84      367.10     45.04 o
   5   6   5      713.77      709.68     45.88 o
   6   6   5     1383.22     1373.39     65.20 o
   7   6   5     3294.58     3396.35    249.83 o
 -10   7   5      926.27     1192.15    138.91 o
  -9   7   5      214.51      394.00     49.40 o
  -8   7   5     3651.06     3586.12    100.27 o
  -7   7   5     1819.34     1835.09     54.70 o
  -6   7   5      139.87      169.56     33.68 o
  -5   7   5     2619.32     2509.97     52.97 o
  -4   7   5     1996.37     2054.84     44.63 o
  -3   7   5      699.36      756.16     28.44 o
  -2   7   5       51.27       73.54     11.93 o
  -1   7   5     1104.57     1068.55     26.41 o
   0   7   5      143.44      157.78     14.85 o
   1   7   5      725.34      889.17     38.27 o
   2   7   5     3111.84     2870.47     58.27 o
   3   7   5     2212.41     2227.86     54.52 o
   4   7   5     2757.37     2809.03     66.02 o
   5   7   5     3864.09     3785.38    146.10 o
   6   7   5      977.14     1160.53    114.28 o
   7   7   5       34.32       97.36     72.07 o
 -10   8   5     1762.29     2142.19    110.03 o
  -9   8   5      856.86      982.86     62.60 o
  -8   8   5      395.78      349.24     40.06 o
  -7   8   5      199.67      283.13     42.36 o
  -6   8   5     5394.55     5081.76    103.56 o
  -5   8   5      203.72      197.22     24.69 o
  -4   8   5     1157.10     1215.75     36.79 o
  -3   8   5      770.56      722.65     29.06 o
  -2   8   5      278.84      269.16     17.08 o
  -1   8   5        7.15      -13.51     12.18 o
   0   8   5      800.32      788.63     25.32 o
   1   8   5       32.04       11.93     17.14 o
   2   8   5       13.69       17.74     20.60 o
   3   8   5      458.91      526.64     49.18 o
   4   8   5     6886.56     6359.34    299.14 o
   5   8   5      148.45      166.32     38.53 o
   6   8   5     2462.98     2539.71     80.88 o
   7   8   5      128.25      291.84     84.45 o
 -10   9   5      582.84      731.68    122.94 o
  -9   9   5      100.39       41.36     48.38 o
  -8   9   5     5374.89     5321.71     98.36 o
  -7   9   5     5090.30     4983.72    110.16 o
  -6   9   5        5.19       73.04     32.70 o
  -5   9   5      499.07      424.55     36.06 o
  -4   9   5     1051.62     1029.59     36.26 o
  -3   9   5       96.95      125.51     18.49 o
  -2   9   5       19.91       24.84     12.22 o
  -1   9   5     2231.90     2140.72     39.61 o
   0   9   5      177.36      200.26     21.75 o
   1   9   5       56.01       79.57     19.12 o
   2   9   5      734.45      720.13     36.86 o
   3   9   5     2277.09     2156.60     59.31 o
   4   9   5      639.32      573.14     39.56 o
   5   9   5     4141.03     4075.04     90.58 o
   6   9   5      258.01      234.33     45.29 o
   7   9   5      625.59      670.82     60.31 o
 -10  10   5      291.09      437.83     83.39 o
  -9  10   5     3912.27     4112.81    122.08 o
  -8  10   5     1443.77     1597.38     85.04 o
  -7  10   5     2031.91     1980.75     77.06 o
  -6  10   5      650.64      588.59     47.11 o
  -5  10   5      382.61      317.83     28.73 o
  -4  10   5     5025.86     5404.84     84.95 o
  -3  10   5      208.23      265.64     21.65 o
  -2  10   5     1002.08      973.90     28.00 o
  -1  10   5     1804.37     1832.45     32.24 o
   0  10   5     2593.62     2785.35     55.70 o
   1  10   5     1006.69     1040.74     37.06 o
   2  10   5     1496.42     1479.31     47.19 o
   3  10   5     6376.33     6344.81    108.16 o
   4  10   5     5668.42     5523.95    102.79 o
   5  10   5       43.74       71.93     37.03 o
   6  10   5     1434.11     1391.62     72.82 o
   7  10   5     3321.13     3380.01    134.13 o
 -10  11   5     1327.96     1210.94    174.60 o
  -9  11   5       13.28       85.84     65.14 o
  -8  11   5     1400.61     1389.85     83.39 o
  -7  11   5      474.23      490.38     50.54 o
  -6  11   5       96.90      116.59     37.81 o
  -5  11   5      296.93      281.07     29.67 o
  -4  11   5      267.78      293.76     30.73 o
  -3  11   5     1856.57     1858.44     46.04 o
  -2  11   5      504.87      632.31     26.02 o
  -1  11   5      894.66      921.15     29.77 o
   0  11   5     1052.35     1101.24     24.46 o
   1  11   5     6213.12     6577.39    106.45 o
   2  11   5     3466.42     3535.47     72.45 o
   3  11   5       35.09       62.23     26.74 o
   4  11   5       95.61      106.58     35.83 o
   5  11   5     1490.64     1525.20     66.51 o
   6  11   5     1433.15     1369.63    136.89 o
  -9  12   5      353.75      404.38    147.63 o
  -8  12   5      996.03      947.90     69.26 o
  -7  12   5     2040.54     2143.87    106.49 o
  -6  12   5     5232.04     5289.53    112.88 o
  -5  12   5     1411.15     1337.52     58.91 o
  -4  12   5      165.06      159.82     24.78 o
  -3  12   5      903.17     1022.86     38.86 o
  -2  12   5       94.60       96.50     16.15 o
  -1  12   5     6942.17     7106.95     75.67 o
   0  12   5     3186.08     3252.99     47.26 o
   1  12   5     3692.15     3766.58     97.34 o
   2  12   5      504.93      518.35     30.15 o
   3  12   5      186.62      219.73     29.76 o
   4  12   5     2602.42     2681.71     73.12 o
   5  12   5       72.68      102.20     35.57 o
   6  12   5     1713.36     1746.34     69.96 o
  -9  13   5      200.56      150.43     53.65 o
  -8  13   5      183.25      212.50     71.62 o
  -7  13   5        3.92       34.14     77.64 o
  -6  13   5     2130.65     2124.14     77.06 o
  -5  13   5     3049.52     2963.78     67.37 o
  -4  13   5     2130.58     2105.33     54.81 o
  -3  13   5     3409.17     3396.01     73.76 o
  -2  13   5     1915.70     1950.61     45.16 o
  -1  13   5      511.73      548.42     30.08 o
   0  13   5     6844.00     6913.25     97.48 o
   1  13   5       20.76       -2.62     19.04 o
   2  13   5      110.47      111.01     28.92 o
   3  13   5      404.66      388.01     31.16 o
   4  13   5       85.49      133.49     31.14 o
   5  13   5     1537.52     1547.72     62.53 o
   6  13   5       17.13       16.05     42.31 o
  -9  14   5     1140.15     1311.67    126.21 o
  -8  14   5       79.04       93.67     45.07 o
  -7  14   5        3.93       85.27     58.59 o
  -6  14   5     1335.14     1331.13     86.89 o
  -5  14   5      661.22      625.24     72.42 o
  -4  14   5     6769.81     6603.23    117.35 o
  -3  14   5      293.21      297.41     23.75 o
  -2  14   5     5352.96     5255.15     79.09 o
  -1  14   5     1097.11     1110.23     37.29 o
   0  14   5     1088.66      937.58     34.50 o
   1  14   5      116.72      157.84     25.90 o
   2  14   5     4862.97     4798.98     99.95 o
   3  14   5      840.00      952.75     55.67 o
   4  14   5     1347.60     1351.61     55.02 o
   5  14   5      143.75      170.17     52.86 o
   6  14   5      221.92      261.34     47.06 o
  -9  15   5     1055.14      954.58     69.66 o
  -8  15   5     1718.96     1820.78     74.70 o
  -7  15   5       87.53      123.67     39.13 o
  -6  15   5     1404.99     1358.63     56.45 o
  -5  15   5     1311.13     1338.78     46.27 o
  -4  15   5      351.16      380.94     27.96 o
  -3  15   5     8853.85     8606.36    106.76 o
  -2  15   5       85.67       56.64     21.93 o
  -1  15   5      120.09      138.78     19.04 o
   0  15   5      109.31      108.60     21.51 o
   1  15   5     5732.21     5581.05     87.28 o
   2  15   5      457.00      506.67     38.89 o
   3  15   5     4001.04     4008.02     91.75 o
   4  15   5       23.10       30.13     33.34 o
   5  15   5       45.59       50.59     38.53 o
   6  15   5      289.58      307.86     50.60 o
  -8  16   5      807.28      830.69     58.05 o
  -7  16   5     2725.07     2655.32     77.10 o
  -6  16   5     1305.86     1199.62     59.42 o
  -5  16   5     3966.91     3816.84     68.29 o
  -4  16   5     2081.20     2101.42     49.33 o
  -3  16   5        1.79       18.45     21.59 o
  -2  16   5     1327.11     1228.91     42.93 o
  -1  16   5    10087.60     9809.60    213.08 o
   0  16   5      571.97      571.67     31.96 o
   1  16   5     3622.40     3606.64     67.44 o
   2  16   5     1139.92     1162.59     55.85 o
   3  16   5        0.50      -25.17     51.44 o
   4  16   5       26.68       62.84     48.94 o
   5  16   5      121.54      102.13     41.64 o
  -8  17   5       19.34      130.55     81.55 o
  -7  17   5       51.94       49.65     46.71 o
  -6  17   5     6861.60     6819.77    114.57 o
  -5  17   5        9.52       16.78     39.20 o
  -4  17   5      750.32      818.82     40.90 o
  -3  17   5      773.11      687.79     40.29 o
  -2  17   5     6129.41     6006.78    111.40 o
  -1  17   5      425.46      448.47     33.19 o
   0  17   5    11812.76    11572.62    154.95 o
   1  17   5      748.12      812.28     51.72 o
   2  17   5      135.13      120.41     34.59 o
   3  17   5       51.31       99.52     40.18 o
   4  17   5      521.24      632.90     78.24 o
   5  17   5      372.51      340.09     47.05 o
  -8  18   5      753.24      744.52    101.63 o
  -7  18   5      483.39      521.16     51.61 o
  -6  18   5        1.24        5.54     40.32 o
  -5  18   5      971.57      932.00     46.92 o
  -4  18   5    11837.26    11600.45    141.83 o
  -3  18   5      823.37      800.15     45.34 o
  -2  18   5     2796.10     2871.69     74.77 o
  -1  18   5     3372.10     3236.09     63.80 o
   0  18   5     2029.59     1930.18     58.19 o
   1  18   5      210.17      203.68     31.14 o
   2  18   5     1878.50     1771.72     69.55 o
   3  18   5      321.73      388.60     47.19 o
   4  18   5        7.38       32.92     48.09 o
   5  18   5      314.25      304.22     47.87 o
  -7  19   5      464.56      380.26     53.44 o
  -6  19   5      497.26      445.36     47.64 o
  -5  19   5     1161.80     1107.44     51.93 o
  -4  19   5     1506.69     1505.08     51.83 o
  -3  19   5    13343.17    13046.58    206.43 o
  -2  19   5      516.04      571.42     42.05 o
  -1  19   5     3095.62     3222.05     66.14 o
   0  19   5     1578.97     1508.47     51.49 o
   1  19   5      553.54      639.89     47.86 o
   2  19   5     2616.21     2357.82     77.78 o
   3  19   5     3186.69     3083.32     91.30 o
   4  19   5     1494.10     1495.74     83.83 o
  -7  20   5      248.20      215.08     80.12 o
  -6  20   5      632.91      694.22     53.23 o
  -5  20   5      892.62      941.27     54.96 o
  -4  20   5     1381.53     1482.01     68.43 o
  -3  20   5      117.38      244.76     39.70 o
  -2  20   5      890.24      937.08     59.34 o
  -1  20   5      270.96      287.27     35.50 o
   0  20   5        2.08       -9.33     28.98 o
   1  20   5        9.62      -35.68     32.23 o
   2  20   5     1391.43     1300.82     71.84 o
   3  20   5      580.92      659.04     56.08 o
   4  20   5     1331.41     1393.94     87.61 o
  -6  21   5     2813.15     3062.82    171.42 o
  -5  21   5      497.02      533.83     47.66 o
  -4  21   5      192.67      240.98     40.97 o
  -3  21   5      295.58      316.11     58.45 o
  -2  21   5     3582.68     3578.48     91.46 o
  -1  21   5        9.49       51.90     37.81 o
   0  21   5     4469.79     4318.60     84.70 o
   1  21   5        6.26        2.86     35.29 o
   2  21   5       26.66        1.61     61.27 o
   3  21   5      400.76      506.20     55.34 o
  -6  22   5      342.60      457.48    119.69 o
  -5  22   5      333.13      398.37     65.01 o
  -4  22   5      551.90      562.35     48.10 o
  -3  22   5      573.66      638.50     53.80 o
  -2  22   5      408.61      414.10     62.81 o
  -1  22   5      869.16      833.33     55.36 o
   0  22   5      297.06      352.67     39.93 o
   1  22   5     3091.07     3012.14     77.52 o
   2  22   5      449.80      416.15     54.52 o
   3  22   5      931.18     1003.87     69.67 o
  -5  23   5      239.65      222.16     49.89 o
  -4  23   5      170.99      231.48     46.66 o
  -3  23   5     2199.83     2139.14     84.82 o
  -2  23   5        7.60       36.78     43.64 o
  -1  23   5      110.81      121.56     44.69 o
   0  23   5       46.62       81.78     45.53 o
   1  23   5      767.17      781.49     52.88 o
   2  23   5     2492.47     2476.85     93.15 o
  -4  24   5      477.01      492.09     59.86 o
  -3  24   5      420.95      408.61     55.98 o
  -2  24   5      168.04      235.34     56.28 o
  -1  24   5      455.57      541.88     54.28 o
   0  24   5      557.93      584.06     58.28 o
   1  24   5      491.42      469.01     56.90 o
  -3  25   5        9.60       15.54     53.47 o
  -2  25   5        4.86       80.97     63.92 o
  -1  25   5      577.01      590.57     60.52 o
   0  25   5        3.50       38.28     68.60 o
 -10   0   6        3.10       20.89    176.02 o
  -8   0   6      261.93      266.30     55.25 o
  -6   0   6      835.46     1052.74    112.14 o
  -4   0   6    13930.48    13657.41    370.49 o
  -2   0   6   106155.09   117192.19   1873.73 o
   0   0   6     7328.23     6635.24    125.17 o
   2   0   6    23794.91    24316.79    406.07 o
   4   0   6      418.87      485.47     56.78 o
   6   0   6      750.92      732.47     85.17 o
 -10   1   6        8.27      180.66     55.22 o
  -9   1   6       98.78      177.26     61.41 o
  -8   1   6      202.69      266.29     38.91 o
  -7   1   6      858.50      827.66     45.40 o
  -6   1   6      231.84      206.68     26.25 o
  -5   1   6     6802.99     6529.33     73.15 o
  -4   1   6      284.82      309.87     29.50 o
  -3   1   6      263.29      158.53     15.34 o
  -2   1   6    19042.35    19547.83    232.27 o
  -1   1   6     4166.19     4294.02     62.44 o
   0   1   6     8274.33     8576.22    110.07 o
   1   1   6     5721.57     5289.02     95.07 o
   2   1   6     3447.24     3384.18     63.93 o
   3   1   6     2596.16     2493.24     55.68 o
   4   1   6     5876.82     5510.12    173.18 o
   5   1   6        0.29       20.33     37.10 o
   6   1   6      668.16      643.53     59.20 o
   7   1   6      665.72      640.55     69.56 o
 -10   2   6      184.62      265.90    110.64 o
  -9   2   6     1632.55     1723.83     72.93 o
  -8   2   6      514.80      522.13     52.45 o
  -7   2   6     1166.07     1228.50     48.55 o
  -6   2   6     2332.89     2156.47     48.14 o
  -5   2   6     2255.06     2272.21     46.77 o
  -4   2   6      239.10      282.62     20.94 o
  -3   2   6     5311.93     5152.85     72.24 o
  -2   2   6     4091.70     4443.71     63.83 o
  -1   2   6    15760.27    15668.05    188.93 o
   0   2   6       66.83       26.39     13.17 o
   1   2   6     3239.49     3293.50    122.46 o
   2   2   6      606.08      655.81     34.13 o
   3   2   6     4985.89     4604.87     81.96 o
   4   2   6      961.03      973.92     58.22 o
   5   2   6     1633.32     1534.54     71.24 o
   6   2   6       28.94       11.36     49.15 o
   7   2   6       10.03       72.40     60.22 o
 -10   3   6     1174.84     1378.37     96.71 o
  -9   3   6      222.32      306.36     71.71 o
  -8   3   6     2870.20     2910.55     72.64 o
  -7   3   6     1718.93     1582.96     52.80 o
  -6   3   6     2429.71     2398.36     46.71 o
  -5   3   6       71.86       94.98     21.22 o
  -4   3   6      715.67      705.56     22.42 o
  -3   3   6     1720.63     1618.46     33.84 o
  -2   3   6     8616.64     8218.43    106.02 o
  -1   3   6      256.61      337.38     20.10 o
   0   3   6    10803.78    11266.28    140.57 o
   1   3   6     4098.13     4319.49     64.09 o
   2   3   6      660.67      721.61     35.49 o
   3   3   6      346.33      339.29     28.38 o
   4   3   6     3034.73     2938.28     66.64 o
   5   3   6       39.57       36.91     38.14 o
   6   3   6     1980.22     2217.38    141.95 o
   7   3   6      100.21       68.23     61.20 o
 -10   4   6      137.49      273.07     58.84 o
  -9   4   6     1745.69     1855.53    119.66 o
  -8   4   6      118.30      118.95     38.03 o
  -7   4   6     1047.08      985.40     48.08 o
  -6   4   6      775.55      870.19     40.98 o
  -5   4   6      839.88      805.30     36.19 o
  -4   4   6     4741.69     4451.82    160.63 o
  -3   4   6     3718.09     3606.07     55.29 o
  -2   4   6      430.14      374.12     20.38 o
  -1   4   6     2182.82     2074.99     38.99 o
   0   4   6     4889.63     5215.54     73.90 o
   1   4   6     1222.88     1173.72     31.43 o
   2   4   6     6700.60     6351.13    102.11 o
   3   4   6      204.26      211.55     26.12 o
   4   4   6      407.04      420.85     33.85 o
   5   4   6     1118.87     1130.58     73.09 o
   6   4   6      651.89      688.18     60.12 o
   7   4   6     1634.17     1799.32    100.31 o
 -10   5   6     1178.03     1404.32     82.37 o
  -9   5   6      583.65      613.93     60.24 o
  -8   5   6     2221.22     2059.31     74.05 o
  -7   5   6     1889.01     1928.51     57.78 o
  -6   5   6     1290.25     1124.71     44.60 o
  -5   5   6     5064.14     4971.61     79.33 o
  -4   5   6     4344.73     4337.90     70.28 o
  -3   5   6     2170.16     2128.67     39.68 o
  -2   5   6       58.48       65.80     13.44 o
  -1   5   6      606.70      621.05     24.34 o
   0   5   6      422.10      391.95     22.11 o
   1   5   6     6386.61     6522.74    132.18 o
   2   5   6      584.93      543.97     35.20 o
   3   5   6     3017.96     2889.52     79.11 o
   4   5   6      709.04      759.79     63.82 o
   5   5   6      187.23      253.13     38.09 o
   6   5   6      757.86      735.31     63.21 o
 -10   6   6     1435.61     1638.19    126.49 o
  -9   6   6      498.29      486.34     69.66 o
  -8   6   6     1744.27     1672.40     77.39 o
  -7   6   6      201.77      334.55     55.43 o
  -6   6   6     8957.40     8953.82    130.99 o
  -5   6   6     4016.84     3843.12     78.41 o
  -4   6   6     1703.61     1738.66     73.42 o
  -3   6   6     1213.47     1128.55     29.03 o
  -2   6   6      830.70      748.52     27.46 o
  -1   6   6     3456.24     3585.38     56.14 o
   0   6   6      141.27      168.68     16.59 o
   1   6   6     2235.80     2164.69     49.92 o
   2   6   6      667.65      629.94     36.44 o
   3   6   6     2052.40     1969.96     54.98 o
   4   6   6     4431.81     4300.05     86.75 o
   5   6   6      745.89      829.80     57.18 o
   6   6   6      927.20     1158.50     86.04 o
 -10   7   6      879.51     1179.63    100.04 o
  -9   7   6        0.62      -27.91     58.79 o
  -8   7   6     4316.59     4488.19    112.85 o
  -7   7   6     8620.53     8604.67    154.88 o
  -6   7   6        0.30       81.35     28.77 o
  -5   7   6     2133.52     2139.80     56.79 o
  -4   7   6     2800.88     2628.58     53.92 o
  -3   7   6      362.81      355.09     27.12 o
  -2   7   6     3040.60     2987.97     50.11 o
  -1   7   6      210.08      223.15     17.40 o
   0   7   6      554.20      530.14     26.10 o
   1   7   6      482.54      440.25     46.79 o
   2   7   6       16.47        1.65     21.92 o
   3   7   6       34.18      -13.40     25.26 o
   4   7   6       43.81       56.99     32.26 o
   5   7   6     2344.32     2439.62     75.52 o
   6   7   6     2411.64     2578.08     85.26 o
 -10   8   6        3.69       94.52     77.23 o
  -9   8   6     6516.85     7136.34    155.88 o
  -8   8   6       18.43       63.65     51.09 o
  -7   8   6     1112.08     1058.83     64.85 o
  -6   8   6      785.11      866.92     46.43 o
  -5   8   6     9242.96     9221.84    129.49 o
  -4   8   6      656.81      720.48     36.30 o
  -3   8   6     8277.54     7940.26    128.64 o
  -2   8   6       28.01       16.81     14.47 o
  -1   8   6     1335.67     1452.08     34.79 o
   0   8   6     1199.04     1260.06     33.90 o
   1   8   6       27.52        1.78     19.53 o
   2   8   6      140.98       97.96     24.89 o
   3   8   6       14.34      -18.75     27.70 o
   4   8   6      582.26      560.00     40.74 o
   5   8   6     2383.51     2257.97     75.24 o
   6   8   6      213.07      172.74     49.15 o
 -10   9   6     4021.71     4177.55    136.67 o
  -9   9   6      350.85      358.56     70.73 o
  -8   9   6     4031.33     4252.10    113.59 o
  -7   9   6     1001.66      985.47     65.45 o
  -6   9   6       15.95       55.52     29.20 o
  -5   9   6     1776.49     1711.11     59.01 o
  -4   9   6     5148.92     5079.12     82.96 o
  -3   9   6      163.17      198.48     36.74 o
  -2   9   6     3236.88     3255.54     55.02 o
  -1   9   6      736.42      733.66     29.56 o
   0   9   6      300.71      303.38     21.58 o
   1   9   6      599.67      652.45     37.24 o
   2   9   6     1178.42     1135.90     46.09 o
   3   9   6      305.72      296.09     33.60 o
   4   9   6       34.55       35.11     32.88 o
   5   9   6     2407.24     2376.67     78.75 o
   6   9   6     1190.34     1299.15     79.27 o
 -10  10   6      667.10      694.89    103.21 o
  -9  10   6      747.51      912.68     75.88 o
  -8  10   6     2222.69     2427.74    109.16 o
  -7  10   6     2007.98     2130.97     82.46 o
  -6  10   6     7222.25     6995.28    110.79 o
  -5  10   6       10.31       48.53     25.85 o
  -4  10   6       12.16        8.38     23.00 o
  -3  10   6     5590.26     5525.34    106.26 o
  -2  10   6     1080.16     1019.91     32.17 o
  -1  10   6      825.33      850.63     37.39 o
   0  10   6      605.52      527.27     27.93 o
   1  10   6     1101.02     1067.02     43.52 o
   2  10   6      520.45      499.90     34.85 o
   3  10   6        3.37      -34.31     27.82 o
   4  10   6     2775.85     2879.55     77.79 o
   5  10   6      603.81      495.13     49.18 o
   6  10   6      598.39      586.77     57.10 o
  -9  11   6      129.47      139.17     70.45 o
  -8  11   6      613.72      717.95     66.15 o
  -7  11   6     4292.79     4339.43    108.36 o
  -6  11   6      592.22      623.36     42.51 o
  -5  11   6     4370.93     3978.60     76.06 o
  -4  11   6     1146.13     1068.71     44.04 o
  -3  11   6       59.18       22.68     35.46 o
  -2  11   6      523.25      534.47     27.99 o
  -1  11   6      642.29      578.71     25.85 o
   0  11   6     1224.37     1267.36     43.06 o
   1  11   6     1460.42     1418.50     47.76 o
   2  11   6      162.89      150.98     28.69 o
   3  11   6     1957.78     1936.38     62.50 o
   4  11   6      253.05      185.42     39.11 o
   5  11   6      540.27      560.90     51.08 o
   6  11   6      216.99      122.08     56.88 o
  -9  12   6     2941.33     3072.81    118.77 o
  -8  12   6       47.67      -24.08     58.38 o
  -7  12   6      583.82      647.06     57.13 o
  -6  12   6     1705.87     1740.41     61.66 o
  -5  12   6     2308.08     2325.46     61.11 o
  -4  12   6     6853.32     6615.28    103.82 o
  -3  12   6     4701.46     4722.82    107.42 o
  -2  12   6      211.53      231.85     20.48 o
  -1  12   6     1961.17     1925.71     41.07 o
   0  12   6      772.31      768.23     26.27 o
   1  12   6       68.47       80.87     26.46 o
   2  12   6     3944.95     3831.76     80.71 o
   3  12   6      675.47      729.67     49.60 o
   4  12   6     1615.21     1641.60     68.35 o
   5  12   6      141.14       92.00     45.28 o
   6  12   6       38.16      -25.75     62.95 o
  -9  13   6       50.65      128.91    110.02 o
  -8  13   6     1188.93     1207.00     84.13 o
  -7  13   6      177.90      122.07     51.57 o
  -6  13   6        3.27        2.68     33.65 o
  -5  13   6      572.11      511.60     38.40 o
  -4  13   6     1882.13     1794.11     54.07 o
  -3  13   6     7568.67     7373.70    129.13 o
  -2  13   6     3998.70     3877.98     72.12 o
  -1  13   6        8.57       -1.84     22.24 o
   0  13   6     3865.51     3899.74     51.09 o
   1  13   6     4352.90     4336.48     73.54 o
   2  13   6      186.52      201.27     28.33 o
   3  13   6       49.69       94.86     32.09 o
   4  13   6     3145.08     3150.50     74.86 o
   5  13   6      881.67      936.94     82.37 o
  -9  14   6      623.33      739.97    205.83 o
  -8  14   6       26.33       22.33     74.78 o
  -7  14   6      467.53      511.47     61.26 o
  -6  14   6      656.91      713.49     46.43 o
  -5  14   6        3.21       25.32     34.01 o
  -4  14   6      883.35      789.69     45.77 o
  -3  14   6     2309.63     2251.25     81.14 o
  -2  14   6     1182.54     1181.59     34.32 o
  -1  14   6    12836.79    12915.08    142.39 o
   0  14   6       26.36       12.91     19.60 o
   1  14   6      653.69      645.53     37.80 o
   2  14   6      424.22      411.80     33.67 o
   3  14   6      511.15      515.20     38.06 o
   4  14   6      657.42      638.33     45.62 o
   5  14   6     1373.43     1561.85     71.96 o
  -8  15   6       25.21       80.29     61.88 o
  -7  15   6     2322.81     2367.88    116.23 o
  -6  15   6     1661.46     1737.35     74.89 o
  -5  15   6      732.75      795.03     59.58 o
  -4  15   6      213.05      203.05     36.07 o
  -3  15   6       32.84       38.13     25.89 o
  -2  15   6     7136.06     7216.29     90.04 o
  -1  15   6      303.71      324.24     23.00 o
   0  15   6     9407.61     9391.14    113.71 o
   1  15   6     1792.37     1822.17     51.06 o
   2  15   6      217.67      244.17     31.42 o
   3  15   6      385.63      419.22     38.40 o
   4  15   6     2644.48     2748.84     76.58 o
   5  15   6      102.48       95.58     46.18 o
  -8  16   6       44.28      190.99     52.78 o
  -7  16   6      229.89      206.05     46.16 o
  -6  16   6      159.00      149.20     33.70 o
  -5  16   6      711.57      776.75     43.49 o
  -4  16   6     4893.92     5052.39     78.64 o
  -3  16   6       27.47        6.63     26.45 o
  -2  16   6     1729.88     1702.08     41.29 o
  -1  16   6     4709.54     4573.00     93.47 o
   0  16   6     5805.75     5709.37     79.53 o
   1  16   6      357.87      380.14     28.14 o
   2  16   6     9271.87     9478.83    135.96 o
   3  16   6      499.35      478.76     40.86 o
   4  16   6      208.86      196.50     42.92 o
  -8  17   6        0.98      -54.58     70.11 o
  -7  17   6       74.83       70.20     59.83 o
  -6  17   6      166.43      191.13     36.89 o
  -5  17   6     1469.74     1566.62     54.99 o
  -4  17   6      710.14      695.90     36.84 o
  -3  17   6     7300.65     7245.33    108.36 o
  -2  17   6      940.76      868.34     36.14 o
  -1  17   6        2.20       51.67     27.05 o
   0  17   6     1405.92     1315.06     56.15 o
   1  17   6     8158.32     8173.36    106.27 o
   2  17   6      201.74      224.26     34.25 o
   3  17   6     4991.19     4991.34     95.24 o
   4  17   6      352.70      332.11     46.16 o
  -7  18   6      405.29      379.89     52.17 o
  -6  18   6      678.64      668.01     44.49 o
  -5  18   6      246.94      251.17     35.61 o
  -4  18   6     3244.26     3162.63     72.04 o
  -3  18   6      736.94      746.20     40.93 o
  -2  18   6      450.86      458.37     32.20 o
  -1  18   6     9359.32     9157.09    159.64 o
   0  18   6       34.32       15.03     29.71 o
   1  18   6      396.08      470.61     43.24 o
   2  18   6     1358.97     1383.36     57.86 o
   3  18   6     2384.31     2421.57     73.02 o
   4  18   6       52.70       65.72     44.76 o
  -7  19   6     1668.79     1749.03     79.15 o
  -6  19   6      751.59      854.15     48.99 o
  -5  19   6      402.38      452.30     39.90 o
  -4  19   6     1774.21     1701.80     62.23 o
  -3  19   6     1087.31     1062.33     60.49 o
  -2  19   6     6750.41     6787.18    128.13 o
  -1  19   6       74.42      146.13     39.07 o
   0  19   6     4204.26     4112.79     79.41 o
   1  19   6      679.10      702.48     46.71 o
   2  19   6       14.95        0.24     43.16 o
   3  19   6       84.28       87.38     41.05 o
  -7  20   6      333.95      425.87     69.26 o
  -6  20   6       18.33      -33.93     40.76 o
  -5  20   6       36.48       72.18     37.07 o
  -4  20   6     1800.85     1786.28     65.01 o
  -3  20   6     1320.90     1277.85     68.35 o
  -2  20   6      658.94      704.77     60.06 o
  -1  20   6     4192.56     4022.49     96.37 o
   0  20   6      510.99      464.14     45.49 o
   1  20   6     1018.36     1122.95     81.28 o
   2  20   6     1781.52     1793.40    126.01 o
   3  20   6      107.28       62.15     42.90 o
  -6  21   6      463.68      458.05     48.10 o
  -5  21   6      284.34      327.93     48.06 o
  -4  21   6     1460.61     1564.58     78.80 o
  -3  21   6     3261.69     3101.48     91.16 o
  -2  21   6      485.07      501.27     50.08 o
  -1  21   6        3.43       -9.39     42.55 o
   0  21   6        0.66       51.73     42.93 o
   1  21   6     6016.45     5693.49    128.10 o
   2  21   6      110.49      136.99     79.80 o
  -5  22   6      647.19      733.28     54.80 o
  -4  22   6     1033.34     1242.11    102.06 o
  -3  22   6       23.57      -34.16     43.64 o
  -2  22   6        8.13      -15.70     46.11 o
  -1  22   6     1453.48     1498.43     75.03 o
   0  22   6     1095.07     1068.84     65.72 o
   1  22   6      157.23      102.24     48.30 o
   2  22   6      941.90     1037.60     72.59 o
  -4  23   6       31.04       19.92     52.29 o
  -3  23   6      277.08      279.13     52.45 o
  -2  23   6     1427.70     1292.51     80.79 o
  -1  23   6      467.85      402.81     58.14 o
   0  23   6     1432.56     1488.77     83.31 o
   1  23   6       15.96      -88.29    113.56 o
  -3  24   6     2533.85     2533.67    131.53 o
  -2  24   6      699.73      650.47     62.41 o
  -1  24   6      370.80      448.17    120.36 o
   0  24   6      219.08      326.02     79.52 o
  -9   0   7      721.86      585.40     76.34 o
  -7   0   7     3069.24     3099.66    106.46 o
  -5   0   7       61.08       99.62     29.21 o
  -3   0   7     2517.03     2496.39    105.04 o
  -1   0   7     6907.02     6831.29    139.11 o
   1   0   7      251.46      267.25     31.93 o
   3   0   7     8068.76     7580.20    212.93 o
   5   0   7     2203.12     2089.52    122.08 o
 -10   1   7      105.33      154.46     61.49 o
  -9   1   7      145.46      110.67     49.91 o
  -8   1   7      408.54      413.57     44.72 o
  -7   1   7       55.80       69.75     32.61 o
  -6   1   7      106.29      111.92     19.91 o
  -5   1   7        2.78       15.30     29.50 o
  -4   1   7     1215.70     1247.38     35.47 o
  -3   1   7     2455.23     2492.31     46.21 o
  -2   1   7     2583.43     2750.27     76.41 o
  -1   1   7     2914.93     3012.70     52.15 o
   0   1   7      452.05      359.39     22.44 o
   1   1   7     7023.62     6781.15     94.65 o
   2   1   7     2434.96     2424.27     49.65 o
   3   1   7      788.94      815.23     53.63 o
   4   1   7     2653.52     2607.30     85.30 o
   5   1   7      430.87      548.06     56.21 o
   6   1   7      507.70      500.21     65.22 o
 -10   2   7     1720.93     1882.46    110.64 o
  -9   2   7      744.75      798.49     55.93 o
  -8   2   7      282.48      323.71     71.30 o
  -7   2   7        9.96       35.53     32.30 o
  -6   2   7        9.96       21.27     18.92 o
  -5   2   7     2634.51     2560.40     50.56 o
  -4   2   7      581.82      570.96     32.46 o
  -3   2   7     1290.30     1257.88     45.49 o
  -2   2   7     2343.95     2625.82     47.98 o
  -1   2   7      111.83      103.48     17.44 o
   0   2   7     9818.01     9702.20    125.71 o
   1   2   7      444.45      519.10     29.35 o
   2   2   7     9201.84     8740.45    134.91 o
   3   2   7      255.75      271.47     30.02 o
   4   2   7      188.88      197.44     41.12 o
   5   2   7      368.20      318.56     50.07 o
   6   2   7     1548.63     1788.32    149.05 o
 -10   3   7      110.47      170.36     61.16 o
  -9   3   7     1469.34     1599.06     73.71 o
  -8   3   7     1202.86     1214.48     63.83 o
  -7   3   7     1976.45     1880.42     59.20 o
  -6   3   7      435.46      440.04     27.31 o
  -5   3   7     1068.70      893.68     39.51 o
  -4   3   7     1149.13     1007.14     38.52 o
  -3   3   7     2208.31     2225.23     47.94 o
  -2   3   7     1071.96      917.98     30.26 o
  -1   3   7     5953.52     6068.26     85.13 o
   0   3   7     1528.25     1566.87     38.30 o
   1   3   7     4881.51     4653.93     71.95 o
   2   3   7     2156.43     2114.78     55.17 o
   3   3   7     1591.04     1476.21     51.89 o
   4   3   7     1577.34     1557.43     57.32 o
   5   3   7     1748.45     1972.86     85.30 o
   6   3   7       18.62      169.05     57.19 o
 -10   4   7       18.87       15.33     73.02 o
  -9   4   7       30.84      145.97     48.38 o
  -8   4   7     2692.23     2734.67     75.13 o
  -7   4   7      689.40      643.92     42.93 o
  -6   4   7     1443.15     1366.43     49.01 o
  -5   4   7       31.02       33.36     24.37 o
  -4   4   7      697.08      687.86     30.43 o
  -3   4   7     1501.04     1398.32     36.26 o
  -2   4   7     6663.58     6716.04     92.99 o
  -1   4   7     4375.89     4148.21     65.10 o
   0   4   7     2519.40     2683.40     56.70 o
   1   4   7     1185.41     1284.71     37.66 o
   2   4   7      290.61      291.33     30.38 o
   3   4   7     4702.99     4513.97     86.84 o
   4   4   7        1.19      -14.56     32.03 o
   5   4   7      740.99      703.07    105.04 o
   6   4   7      155.17      124.44     65.30 o
 -10   5   7       67.08      111.28     80.43 o
  -9   5   7        1.02      -17.88    130.29 o
  -8   5   7      209.17      188.94     54.42 o
  -7   5   7     3134.53     3087.24     89.78 o
  -6   5   7     1166.06     1158.43     73.76 o
  -5   5   7     1848.52     1830.42     62.70 o
  -4   5   7     3004.56     2920.60     68.49 o
  -3   5   7     3908.29     3618.98     59.27 o
  -2   5   7     2897.17     2617.22     57.67 o
  -1   5   7     2162.43     2243.74     45.77 o
   0   5   7      455.95      449.19     25.39 o
   1   5   7      753.04      768.04     46.53 o
   2   5   7      875.89      799.80     43.56 o
   3   5   7      194.03      204.62     32.21 o
   4   5   7     1414.74     1392.86     61.09 o
   5   5   7     1366.26     1508.01     82.33 o
   6   5   7      770.35      778.57    113.56 o
 -10   6   7      804.43      915.30    105.33 o
  -9   6   7      789.90      962.33    100.35 o
  -8   6   7        0.66      -11.82     51.12 o
  -7   6   7       30.97       50.41     52.86 o
  -6   6   7      613.70      651.62     51.22 o
  -5   6   7     7817.54     7755.37    114.25 o
  -4   6   7      534.67      522.67     39.41 o
  -3   6   7     4623.99     4466.21     68.52 o
  -2   6   7     1612.51     1543.03     37.94 o
  -1   6   7      173.20      193.21     20.39 o
   0   6   7     1249.90     1183.00     36.78 o
   1   6   7     2716.26     2644.72     60.25 o
   2   6   7     2139.82     2091.88     57.71 o
   3   6   7      399.95      363.84     35.76 o
   4   6   7      148.29      163.80     37.06 o
   5   6   7     1554.06     1568.39    113.38 o
   6   6   7      181.44      256.92     88.01 o
 -10   7   7     1336.45     1590.70    107.13 o
  -9   7   7      402.19      392.23     69.52 o
  -8   7   7     1666.77     1635.64     95.78 o
  -7   7   7     2579.14     2602.06     74.55 o
  -6   7   7     3593.69     3528.29     73.16 o
  -5   7   7     1904.74     1944.28     53.61 o
  -4   7   7     6337.44     6261.90    112.62 o
  -3   7   7     1121.78     1197.06     34.84 o
  -2   7   7       13.95      -17.02     20.08 o
  -1   7   7     4917.46     4798.85     73.92 o
   0   7   7     3056.67     2866.42     53.83 o
   1   7   7     1005.30     1022.83     44.16 o
   2   7   7      261.53      194.71     30.50 o
   3   7   7      197.36      120.72     34.56 o
   4   7   7        3.97       16.13     36.23 o
   5   7   7       13.07       94.11     65.68 o
 -10   8   7       48.00      165.37    193.56 o
  -9   8   7       27.82       62.86     79.73 o
  -8   8   7     3330.23     3082.18    102.52 o
  -7   8   7        1.90       75.55     37.64 o
  -6   8   7     5303.09     5094.08     91.00 o
  -5   8   7      486.12      522.15     43.85 o
  -4   8   7      529.31      556.65     42.15 o
  -3   8   7      244.56      178.36     20.22 o
  -2   8   7     7673.40     7798.20    106.41 o
  -1   8   7      966.97      915.00     43.03 o
   0   8   7     1580.56     1398.46     52.04 o
   1   8   7      651.66      622.00     42.48 o
   2   8   7      242.43      264.39     32.88 o
   3   8   7       42.59       81.08     46.55 o
   4   8   7     1210.18     1261.55     65.62 o
   5   8   7      236.27      234.08     47.76 o
  -9   9   7     2205.51     2253.75    109.58 o
  -8   9   7      227.59      200.16     58.28 o
  -7   9   7     7586.22     7605.21    123.80 o
  -6   9   7     1565.56     1597.54     82.12 o
  -5   9   7       30.46       45.73     28.13 o
  -4   9   7      863.77      966.09     62.43 o
  -3   9   7     4060.05     4196.98     69.35 o
  -2   9   7        4.39       19.46     19.61 o
  -1   9   7     8075.57     8108.64    111.69 o
   0   9   7      801.31      779.94     36.22 o
   1   9   7     3200.79     3150.69     70.41 o
   2   9   7        2.10      -25.39     28.69 o
   3   9   7        1.73       -7.32     43.78 o
   4   9   7     1412.31     1293.00     67.48 o
   5   9   7        1.20       34.39     46.57 o
  -9  10   7     1727.85     1965.95    109.74 o
  -8  10   7      502.53      616.73     65.40 o
  -7  10   7       37.57       15.60     38.21 o
  -6  10   7      441.21      470.30     39.72 o
  -5  10   7     9048.12     9133.61    134.73 o
  -4  10   7     1163.02     1180.50     55.75 o
  -3  10   7     7966.22     8024.44    166.35 o
  -2  10   7      423.47      457.46     28.08 o
  -1  10   7     1270.45     1246.44     39.28 o
   0  10   7      153.91      120.26     23.04 o
   1  10   7      688.48      661.94     45.04 o
   2  10   7      712.60      719.60     59.87 o
   3  10   7      102.25       92.55     34.84 o
   4  10   7      470.19      407.42     45.18 o
   5  10   7       86.41       24.78     48.41 o
  -9  11   7      904.12      878.93     96.08 o
  -8  11   7        4.27       18.67     61.00 o
  -7  11   7      300.25      355.84     43.44 o
  -6  11   7     2974.20     3026.76     74.08 o
  -5  11   7     1111.88     1106.12     51.82 o
  -4  11   7     8824.89     8700.04    148.71 o
  -3  11   7      612.94      599.65     42.88 o
  -2  11   7      784.21      763.80     34.61 o
  -1  11   7       47.37       62.77     22.71 o
   0  11   7      192.83      195.71     25.58 o
   1  11   7     2355.88     2380.86     64.00 o
   2  11   7      975.57      989.45     54.51 o
   3  11   7       57.95       55.09     39.21 o
   4  11   7     2456.04     2421.47     81.47 o
   5  11   7      981.05      936.36     66.56 o
  -9  12   7       15.10        6.95     75.02 o
  -8  12   7     1169.13     1361.49    140.23 o
  -7  12   7      374.01      411.34     46.89 o
  -6  12   7     3364.71     3427.42     80.08 o
  -5  12   7      278.51      262.74     35.41 o
  -4  12   7      394.76      455.77     41.65 o
  -3  12   7      384.27      391.27     39.49 o
  -2  12   7     3182.51     3012.15    105.33 o
  -1  12   7      538.28      579.31     28.52 o
   0  12   7       41.32       52.91     22.53 o
   1  12   7      388.58      420.68     35.98 o
   2  12   7     1057.70     1030.70     55.85 o
   3  12   7     2341.13     2344.57    103.83 o
   4  12   7       97.32       73.92     43.80 o
   5  12   7      760.64      794.48     62.11 o
  -9  13   7      783.13      787.40     90.57 o
  -8  13   7      288.20      364.46     69.52 o
  -7  13   7     3911.94     4052.70     93.86 o
  -6  13   7       46.96       36.90     38.59 o
  -5  13   7     1111.43      980.95     54.78 o
  -4  13   7      872.18      771.87     51.75 o
  -3  13   7      610.42      605.84     32.93 o
  -2  13   7     2402.98     2324.57     53.73 o
  -1  13   7     1602.89     1547.98     52.58 o
   0  13   7     1715.19     1639.36     36.66 o
   1  13   7     1567.84     1519.51     65.97 o
   2  13   7     1291.00     1297.02     74.18 o
   3  13   7     1325.29     1277.75     70.98 o
   4  13   7     3372.54     3334.81     98.12 o
  -8  14   7     1524.56     1546.03    105.07 o
  -7  14   7      131.23      169.60     46.94 o
  -6  14   7      143.15      152.87     41.72 o
  -5  14   7     1769.89     1619.91     78.27 o
  -4  14   7        4.50       20.07     40.20 o
  -3  14   7      509.05      467.10     43.20 o
  -2  14   7      719.25      713.96     42.64 o
  -1  14   7     1044.36     1135.09     37.82 o
   0  14   7     6455.28     6321.71     75.62 o
   1  14   7       50.47       39.02     29.13 o
   2  14   7     2679.12     2669.84     66.98 o
   3  14   7       54.17       17.08     37.29 o
   4  14   7       68.15       86.17     43.06 o
  -8  15   7       51.17       78.56    141.64 o
  -7  15   7       31.35       88.23     47.06 o
  -6  15   7      173.61      184.29     44.04 o
  -5  15   7      120.47      149.25     46.30 o
  -4  15   7     2191.29     2102.30     74.76 o
  -3  15   7      192.35      182.93     47.06 o
  -2  15   7      776.73      781.60     34.62 o
  -1  15   7     1624.88     1536.13     53.59 o
   0  15   7       29.42       39.40     24.22 o
   1  15   7     6714.60     6710.79    104.84 o
   2  15   7       76.61       80.98     33.10 o
   3  15   7      360.80      392.80     49.17 o
   4  15   7       13.50      -11.86     44.66 o
  -8  16   7       31.92       65.33    112.14 o
  -7  16   7       13.02       43.60     56.19 o
  -6  16   7      234.41      232.40     51.17 o
  -5  16   7       23.91       25.11     43.60 o
  -4  16   7      503.86      523.39     59.25 o
  -3  16   7     1108.16     1014.50     39.78 o
  -2  16   7      221.78      225.04     24.91 o
  -1  16   7     4586.90     4603.22     70.15 o
   0  16   7      282.40      267.58     39.96 o
   1  16   7      152.93      175.07     32.97 o
   2  16   7     2561.69     2690.67     71.52 o
   3  16   7     2258.15     2106.31    115.15 o
   4  16   7       49.56       40.20     45.96 o
  -7  17   7       52.09      132.58     43.66 o
  -6  17   7      466.02      482.65     42.08 o
  -5  17   7       13.73       19.21     36.79 o
  -4  17   7       46.03      106.50     46.71 o
  -3  17   7      571.06      538.09     32.91 o
  -2  17   7     1449.40     1400.66     44.36 o
  -1  17   7      118.32      161.94     30.60 o
   0  17   7      882.25      959.11     43.48 o
   1  17   7     1184.46     1137.60     55.67 o
   2  17   7     1325.34     1307.23     61.92 o
   3  17   7       39.62       24.87     42.04 o
  -7  18   7      398.27      406.30     55.41 o
  -6  18   7       14.27       25.75     39.42 o
  -5  18   7     1371.16     1307.60     63.56 o
  -4  18   7      782.94      847.25     51.84 o
  -3  18   7     1019.45     1012.90     62.10 o
  -2  18   7       36.51       29.94     26.39 o
  -1  18   7      733.05      751.91     50.40 o
   0  18   7     1026.66     1022.31     56.19 o
   1  18   7      406.41      417.39     39.71 o
   2  18   7     3231.34     3264.71     80.78 o
   3  18   7     2431.44     2278.27     79.76 o
  -6  19   7        5.37      -19.35     42.27 o
  -5  19   7      433.57      477.75     45.79 o
  -4  19   7     3217.08     3061.50     77.02 o
  -3  19   7     1354.09     1277.45     59.52 o
  -2  19   7      137.41      142.15     32.17 o
  -1  19   7       31.12       35.78     32.83 o
   0  19   7     3511.84     3357.82     76.19 o
   1  19   7     5979.91     5924.90    103.50 o
   2  19   7       37.98       29.64     40.79 o
  -6  20   7     1238.19     1326.54     66.61 o
  -5  20   7       39.72      -14.52     44.00 o
  -4  20   7        5.09      -65.24     49.58 o
  -3  20   7      974.66      974.03     63.25 o
  -2  20   7     1466.44     1418.77     74.58 o
  -1  20   7     1876.64     1751.98     63.41 o
   0  20   7     2298.53     2123.39     67.77 o
   1  20   7        2.47       31.82     46.71 o
   2  20   7      736.59      742.37     56.13 o
  -5  21   7      248.48      301.14     56.14 o
  -4  21   7       36.24       70.68     42.28 o
  -3  21   7     1654.79     1645.54     81.00 o
  -2  21   7      727.26      746.43     56.77 o
  -1  21   7     3138.84     3058.04     76.70 o
   0  21   7       77.04       92.42     44.46 o
   1  21   7        1.54       30.24     47.86 o
  -4  22   7      804.92      895.54     75.91 o
  -3  22   7      680.85      776.29    144.83 o
  -2  22   7     1374.57     1336.62    135.97 o
  -1  22   7      626.86      578.44     47.19 o
   0  22   7       24.86      102.12     46.05 o
  -3  23   7      113.22       52.16     76.70 o
  -2  23   7      165.61      279.22     58.65 o
 -10   0   8     2750.40     2879.48    148.60 o
  -8   0   8      170.52      159.82    116.40 o
  -6   0   8     6729.51     6359.28    207.25 o
  -4   0   8      421.98      333.90     36.11 o
  -2   0   8     3963.35     4118.81    540.83 o
   0   0   8     1972.79     1928.50    117.82 o
   2   0   8     1982.85     2073.73    126.34 o
   4   0   8     1323.47     1308.79    110.72 o
 -10   1   8      148.40       96.97     79.64 o
  -9   1   8     1028.63      981.02     64.61 o
  -8   1   8     2331.18     2319.39     73.45 o
  -7   1   8       26.29       88.93     29.86 o
  -6   1   8      321.34      258.31     49.51 o
  -5   1   8      703.85      627.20     44.26 o
  -4   1   8       24.30       -1.38     21.78 o
  -3   1   8      859.08      831.73     36.30 o
  -2   1   8        4.91        2.87     27.45 o
  -1   1   8      811.97      709.87     35.41 o
   0   1   8      219.83      231.01     24.57 o
   1   1   8       11.46       75.02     23.26 o
   2   1   8     2729.96     2720.89     58.17 o
   3   1   8      255.89      250.94     42.16 o
   4   1   8     1230.70     1155.44     74.28 o
   5   1   8     2672.65     2809.40    107.39 o
 -10   2   8      445.30      461.55     79.86 o
  -9   2   8     2716.27     2668.65    109.81 o
  -8   2   8      288.20      357.16     46.65 o
  -7   2   8     5714.17     5357.26     94.05 o
  -6   2   8      100.74       85.38     27.56 o
  -5   2   8      402.46      361.05     29.65 o
  -4   2   8       17.33        3.57     21.31 o
  -3   2   8     1091.63     1135.32     38.17 o
  -2   2   8     1941.56     1876.41     45.53 o
  -1   2   8      102.41       73.49     21.70 o
   0   2   8      274.56      273.91     25.71 o
   1   2   8      213.95      211.19     26.12 o
   2   2   8      610.84      621.73     41.50 o
   3   2   8     3358.86     3322.02    110.33 o
   4   2   8      857.17      734.54    103.62 o
   5   2   8      216.79      236.84     58.22 o
 -10   3   8       57.17       34.27     80.36 o
  -9   3   8        2.98      -96.16     64.10 o
  -8   3   8     3109.93     3163.08     81.50 o
  -7   3   8      382.40      397.41     40.16 o
  -6   3   8     1140.61     1154.07     88.00 o
  -5   3   8      203.21      211.54     25.94 o
  -4   3   8      927.36      846.70     36.58 o
  -3   3   8     4729.33     4605.76     74.15 o
  -2   3   8      525.85      511.02     29.59 o
  -1   3   8      740.69      639.99     33.91 o
   0   3   8     1256.41     1205.96     59.42 o
   1   3   8      698.78      635.16     34.57 o
   2   3   8     3078.41     3099.71     73.13 o
   3   3   8      421.44      413.59     43.95 o
   4   3   8      417.40      452.38     56.78 o
   5   3   8      651.23      744.93     68.17 o
 -10   4   8     2637.22     2920.45    128.68 o
  -9   4   8      117.54      172.97     69.22 o
  -8   4   8      230.16      241.16     58.86 o
  -7   4   8      534.14      462.06     41.60 o
  -6   4   8     1893.87     1936.65     67.83 o
  -5   4   8     2820.10     2822.39     56.75 o
  -4   4   8      685.80      691.89     51.63 o
  -3   4   8      666.34      626.50     32.97 o
  -2   4   8      655.83      722.71     35.06 o
  -1   4   8     1395.57     1320.99     41.55 o
   0   4   8      377.19      397.74     28.01 o
   1   4   8     1377.93     1450.44     45.84 o
   2   4   8       76.72       40.74     30.90 o
   3   4   8       31.26       12.30     34.11 o
   4   4   8     1507.62     1630.08     82.23 o
   5   4   8        4.90       59.00     55.18 o
 -10   5   8       50.36      174.54     83.41 o
  -9   5   8     1983.42     2139.32    154.27 o
  -8   5   8      580.94      686.73     62.46 o
  -7   5   8       25.56       32.72     37.74 o
  -6   5   8     2508.06     2439.89     65.77 o
  -5   5   8     1650.17     1636.17     62.55 o
  -4   5   8     4237.69     4212.77     71.06 o
  -3   5   8     1811.94     1869.57     46.42 o
  -2   5   8      171.87      216.70     23.86 o
  -1   5   8     1280.78     1269.59     41.47 o
   0   5   8     4199.48     4067.54     70.06 o
   1   5   8        8.37       31.36     27.55 o
   2   5   8       25.98       16.77     31.19 o
   3   5   8      921.48      967.93     57.74 o
   4   5   8       82.00      104.26     42.42 o
   5   5   8     1249.65     1391.65    161.82 o
 -10   6   8      440.61      385.44     86.25 o
  -9   6   8      419.92      379.18     73.87 o
  -8   6   8     1941.25     2089.52     94.25 o
  -7   6   8      317.20      367.52     47.94 o
  -6   6   8     1894.50     1886.25     62.23 o
  -5   6   8      373.14      395.45     42.33 o
  -4   6   8     4715.73     4502.47     74.67 o
  -3   6   8      376.26      403.75     30.03 o
  -2   6   8     7771.15     7853.06    110.03 o
  -1   6   8      164.33      151.04     24.28 o
   0   6   8      379.45      386.43     29.19 o
   1   6   8      192.41      200.21     33.78 o
   2   6   8     3068.68     2909.06     73.77 o
   3   6   8     1446.25     1420.64     64.91 o
   4   6   8      391.49      404.54     48.13 o
   5   6   8     1089.25     1001.14     77.11 o
  -9   7   8      101.14      114.49     71.33 o
  -8   7   8      173.30      130.68     59.12 o
  -7   7   8     2212.89     2362.95     72.92 o
  -6   7   8     2812.22     2764.03     70.51 o
  -5   7   8       11.86       25.22     33.92 o
  -4   7   8     2143.94     1955.90     48.45 o
  -3   7   8     6062.50     6096.87     92.14 o
  -2   7   8      372.37      385.96     26.45 o
  -1   7   8     2506.13     2485.31    100.06 o
   0   7   8     4502.99     4620.81     76.40 o
   1   7   8      433.84      461.39     36.84 o
   2   7   8      652.95      657.06     45.37 o
   3   7   8     2618.55     2652.24     77.67 o
   4   7   8      173.59      228.36     46.84 o
   5   7   8       44.20       20.02     56.98 o
  -9   8   8       22.27      -74.60     69.87 o
  -8   8   8        5.17       48.45     59.54 o
  -7   8   8     1452.59     1504.59     67.46 o
  -6   8   8      124.80      201.85     43.44 o
  -5   8   8     8881.25     8660.01    149.81 o
  -4   8   8        9.09       21.44     41.19 o
  -3   8   8     1468.83     1484.70     49.61 o
  -2   8   8      604.74      615.33     46.30 o
  -1   8   8     3385.27     3390.28    121.15 o
   0   8   8      118.06      127.86     25.71 o
   1   8   8     5571.06     5655.93    104.38 o
   2   8   8      102.35      128.51     34.56 o
   3   8   8       31.38       61.16     48.54 o
   4   8   8       79.27       58.69     49.07 o
  -9   9   8      376.52      310.91     77.70 o
  -8   9   8       39.39      118.05    129.54 o
  -7   9   8      463.71      532.50     48.66 o
  -6   9   8     7310.86     7331.25    120.07 o
  -5   9   8       81.71       40.26     38.60 o
  -4   9   8     7682.56     7737.73    137.61 o
  -3   9   8     1694.00     1676.58     51.22 o
  -2   9   8      963.03      872.01     41.39 o
  -1   9   8      264.26      287.02     28.08 o
   0   9   8     4684.56     4747.39     80.60 o
   1   9   8      640.00      743.67     51.46 o
   2   9   8     1174.75     1188.88     58.77 o
   3   9   8     1136.52     1172.13     64.41 o
   4   9   8        0.57       79.76     46.16 o
  -9  10   8     1283.53     1081.83     89.28 o
  -8  10   8     1028.39     1282.13    116.03 o
  -7  10   8      563.71      671.11     51.20 o
  -6  10   8      532.49      565.77     65.39 o
  -5  10   8      151.47      166.81     42.09 o
  -4  10   8     3120.38     3063.63     81.85 o
  -3  10   8      152.11      130.64     24.80 o
  -2  10   8     9848.83     9953.34    136.26 o
  -1  10   8     2206.75     2156.52     53.61 o
   0  10   8       59.76       33.85     26.63 o
   1  10   8      352.51      397.70     38.47 o
   2  10   8     4468.31     4410.11     95.87 o
   3  10   8       45.03       39.51     54.15 o
   4  10   8      724.31      704.68     58.16 o
  -9  11   8     1621.87     1595.87    109.66 o
  -8  11   8      146.67      216.84     81.22 o
  -7  11   8     1693.83     1641.69     73.12 o
  -6  11   8        3.14       15.68     37.60 o
  -5  11   8      376.16      468.51     47.36 o
  -4  11   8      698.90      776.82     53.87 o
  -3  11   8     5162.45     5018.47     83.42 o
  -2  11   8     1315.57     1246.36     46.25 o
  -1  11   8     2556.73     2530.24     63.52 o
   0  11   8     2721.66     2612.77    100.40 o
   1  11   8      391.18      417.64     39.97 o
   2  11   8      104.17      157.75     39.88 o
   3  11   8      307.44      380.36     48.09 o
   4  11   8     1263.90     1272.16    105.12 o
  -8  12   8      122.30       81.74     69.52 o
  -7  12   8        6.05      112.49     46.46 o
  -6  12   8      237.79      278.03     42.40 o
  -5  12   8     2575.85     2676.66     83.87 o
  -4  12   8      551.74      558.03     47.12 o
  -3  12   8      603.88      576.86     35.80 o
  -2  12   8      736.83      775.33     41.11 o
  -1  12   8     4124.09     4046.55     74.67 o
   0  12   8      360.17      397.86     38.82 o
   1  12   8     1998.39     2039.45     68.82 o
   2  12   8       85.70       96.59     40.47 o
   3  12   8      153.76       89.86     52.43 o
   4  12   8      992.08     1097.90     80.69 o
  -8  13   8     1909.72     2046.19    120.63 o
  -7  13   8      430.84      539.46     54.06 o
  -6  13   8     2283.51     2355.18     77.40 o
  -5  13   8      976.23     1003.34     91.40 o
  -4  13   8     1307.42     1251.77     69.67 o
  -3  13   8        0.20       10.12     26.64 o
  -2  13   8       41.33       64.40     27.55 o
  -1  13   8        2.32       43.25     24.17 o
   0  13   8     2294.87     2334.02     51.21 o
   1  13   8     1701.05     1754.48     67.55 o
   2  13   8     2870.37     2915.69    107.74 o
   3  13   8       57.75       72.77     46.40 o
  -8  14   8      203.90      304.26     79.35 o
  -7  14   8     1489.03     1577.28     80.38 o
  -6  14   8      321.57      462.42     48.13 o
  -5  14   8      674.20      718.51     72.21 o
  -4  14   8        8.45       -3.13     43.67 o
  -3  14   8        1.13        6.80     26.82 o
  -2  14   8      701.30      640.34     40.77 o
  -1  14   8        3.50        2.26     22.70 o
   0  14   8       61.56       76.69     24.00 o
   1  14   8      840.11      821.29     43.96 o
   2  14   8     1453.41     1526.66     92.20 o
   3  14   8     1694.35     1867.14     96.71 o
  -8  15   8     1044.47     1424.91    117.71 o
  -7  15   8        8.43      110.29     52.76 o
  -6  15   8      891.21     1030.75     71.70 o
  -5  15   8      883.42      923.76     67.27 o
  -4  15   8       76.47       66.06     45.33 o
  -3  15   8     1665.82     1558.54     53.48 o
  -2  15   8      291.77      277.42     36.31 o
  -1  15   8     1152.57     1211.49     44.75 o
   0  15   8      225.11      233.05     30.03 o
   1  15   8       16.24       27.65     36.06 o
   2  15   8      604.54      620.91     64.74 o
   3  15   8      463.88      563.97     51.05 o
  -7  16   8     1460.55     1464.11     82.10 o
  -6  16   8     1331.05     1464.40     85.97 o
  -5  16   8       72.46      -27.41     55.98 o
  -4  16   8     1767.40     1771.45    220.02 o
  -3  16   8        8.28       23.07     39.97 o
  -2  16   8       44.58       47.84     27.08 o
  -1  16   8      449.40      483.58     32.66 o
   0  16   8      300.10      362.15     37.69 o
   1  16   8       58.32       38.45     52.04 o
   2  16   8        3.40       60.73     40.69 o
  -7  17   8     1309.70     1289.44     86.75 o
  -6  17   8      333.22      355.88     72.88 o
  -5  17   8      884.22      793.51     74.04 o
  -4  17   8       67.93       72.44     38.06 o
  -3  17   8       95.52      116.55     40.94 o
  -2  17   8      213.07      209.74     30.09 o
  -1  17   8       21.99       12.18     29.83 o
   0  17   8       92.86      123.98     41.67 o
   1  17   8     2124.42     1987.57    106.54 o
   2  17   8       39.71       76.95     59.33 o
  -6  18   8      318.40      364.01     51.37 o
  -5  18   8      721.73      780.14     97.53 o
  -4  18   8       45.11       49.59     40.97 o
  -3  18   8        1.03      -21.13     37.67 o
  -2  18   8      185.58      205.44     31.75 o
  -1  18   8      702.33      756.82     50.09 o
   0  18   8     1344.66     1428.44     79.53 o
   1  18   8      586.27      603.78     55.42 o
  -6  19   8     2024.33     1959.70     84.71 o
  -5  19   8      349.41      320.71     52.42 o
  -4  19   8      261.12      263.35     49.99 o
  -3  19   8     1525.38     1477.66     72.55 o
  -2  19   8      518.61      529.11     44.60 o
  -1  19   8     2194.94     1975.64     66.18 o
   0  19   8     1180.59     1124.26     70.80 o
   1  19   8      635.76      646.88     57.14 o
  -5  20   8     1879.43     1815.50    104.90 o
  -4  20   8        1.00      -37.08     43.35 o
  -3  20   8      304.01      315.81     45.45 o
  -2  20   8      142.70      131.75     49.18 o
  -1  20   8      319.85      323.22     43.36 o
   0  20   8      225.98      300.07     87.86 o
  -4  21   8     2383.84     2382.53    101.22 o
  -3  21   8       12.41      -14.19     53.47 o
  -2  21   8       37.39      130.67     53.69 o
  -1  21   8       16.52       17.49     47.28 o
  -9   0   9     5975.29     6455.98    244.16 o
  -7   0   9     9248.70     8925.40    184.78 o
  -5   0   9     1665.66     1633.32     72.98 o
  -3   0   9    47509.77    47732.20    949.65 o
  -1   0   9     2353.30     2235.31     79.81 o
   1   0   9      203.11      200.69     42.85 o
   3   0   9     1119.10     1144.13    113.56 o
  -9   1   9      743.95      770.63     78.11 o
  -8   1   9     2017.65     2371.63     99.44 o
  -7   1   9      941.35      887.11     51.26 o
  -6   1   9       11.82       27.91     30.55 o
  -5   1   9     3401.76     3303.41     77.45 o
  -4   1   9      162.03      179.51     28.24 o
  -3   1   9     1256.99     1143.93     61.00 o
  -2   1   9      999.67      998.04     45.10 o
  -1   1   9      220.44      228.12     39.75 o
   0   1   9     2295.36     2285.78     58.25 o
   1   1   9      851.49      829.43     45.46 o
   2   1   9     1096.12     1110.78     91.51 o
   3   1   9       39.60       80.50     48.05 o
   4   1   9        3.66       -9.43     52.94 o
  -9   2   9       18.03       44.90     72.10 o
  -8   2   9      194.82      130.70     60.52 o
  -7   2   9       21.32       23.32     47.18 o
  -6   2   9     7930.36     8054.21    118.80 o
  -5   2   9      162.25      213.53     30.74 o
  -4   2   9     3579.42     3416.97     67.06 o
  -3   2   9      260.44      241.35     29.46 o
  -2   2   9      292.99      298.73     30.42 o
  -1   2   9     2083.46     2031.69     83.18 o
   0   2   9       86.24      123.27     27.64 o
   1   2   9      469.42      464.25     35.24 o
   2   2   9       44.88       27.40     35.76 o
   3   2   9      119.05      223.98     72.40 o
   4   2   9     2392.11     2343.95    146.21 o
  -9   3   9       24.22       46.84     79.97 o
  -8   3   9     1411.12     1243.19    101.12 o
  -7   3   9     2382.82     2545.65     86.33 o
  -6   3   9       65.84      145.66     42.71 o
  -5   3   9     6252.25     6171.63     96.60 o
  -4   3   9      949.61      998.23     44.19 o
  -3   3   9     5112.84     4893.49     81.64 o
  -2   3   9       47.99       16.67     29.09 o
  -1   3   9        9.82       11.24     25.70 o
   0   3   9      751.65      865.01     46.49 o
   1   3   9     1762.31     1747.75     54.81 o
   2   3   9      132.04      104.72     39.25 o
   3   3   9     1524.37     1447.43     84.03 o
   4   3   9       43.51      100.79     56.21 o
  -9   4   9     2283.91     2657.09    191.99 o
  -8   4   9        1.56      -47.11     60.77 o
  -7   4   9      668.63      683.75    108.30 o
  -6   4   9      700.00      665.74     57.02 o
  -5   4   9      759.62      804.98     43.95 o
  -4   4   9     3867.92     3720.99     69.61 o
  -3   4   9     2150.57     2129.69     54.64 o
  -2   4   9     2717.53     2674.94     61.43 o
  -1   4   9      571.41      571.88     36.87 o
   0   4   9      220.58      288.40     31.55 o
   1   4   9      280.97      271.71     32.47 o
   2   4   9     3278.56     3134.40     83.19 o
   3   4   9      235.18      217.30     45.51 o
   4   4   9      958.58      899.00     78.07 o
  -9   5   9      213.42      279.87     75.35 o
  -8   5   9     1780.31     1770.73    103.25 o
  -7   5   9      545.22      598.16     55.78 o
  -6   5   9      314.24      309.89     47.50 o
  -5   5   9       31.81       62.38     43.03 o
  -4   5   9      826.43      909.26     46.30 o
  -3   5   9     2738.30     2712.76     59.31 o
  -2   5   9     4216.91     4105.35     75.40 o
  -1   5   9      503.56      532.02     35.06 o
   0   5   9     3608.73     3544.20     70.66 o
   1   5   9     1205.69     1204.63     73.82 o
   2   5   9     1069.14     1017.59     81.93 o
   3   5   9     1253.42     1147.68     68.13 o
   4   5   9      190.73      161.82     62.23 o
  -9   6   9      355.85      549.06     82.57 o
  -8   6   9      138.70      121.08     51.56 o
  -7   6   9      602.98      577.78     58.21 o
  -6   6   9     3012.21     2888.47     89.15 o
  -5   6   9      603.57      560.37     47.80 o
  -4   6   9        6.14        6.73     26.83 o
  -3   6   9      811.20      885.12     43.55 o
  -2   6   9      124.92      133.17     29.61 o
  -1   6   9    10396.17    10311.25    141.62 o
   0   6   9      284.62      270.31     32.91 o
   1   6   9     4985.24     4746.14    154.75 o
   2   6   9      266.62      262.86     42.91 o
   3   6   9      461.91      464.88     49.85 o
   4   6   9      104.35       50.45     61.20 o
  -9   7   9       93.04       93.18     74.92 o
  -8   7   9      204.44      231.27     70.04 o
  -7   7   9      141.33      189.23     52.36 o
  -6   7   9     1131.87     1131.29     71.97 o
  -5   7   9     2027.50     2032.94     76.29 o
  -4   7   9      609.42      564.95     41.80 o
  -3   7   9     3624.31     3598.13     70.23 o
  -2   7   9     2197.72     2099.94     56.58 o
  -1   7   9      839.07      780.77     43.26 o
   0   7   9     7932.34     7865.49    156.54 o
   1   7   9      659.17      644.29     45.52 o
   2   7   9     1026.69      966.39     60.47 o
   3   7   9     3923.53     3858.97    112.92 o
  -9   8   9      261.99      288.22     91.35 o
  -8   8   9        0.33      -80.27     53.51 o
  -7   8   9        9.96       83.76     53.31 o
  -6   8   9       63.83       26.87     45.33 o
  -5   8   9        5.35       44.12     57.19 o
  -4   8   9     4799.48     4750.50     82.03 o
  -3   8   9       13.72       53.79     31.14 o
  -2   8   9     5932.50     5834.69     95.32 o
  -1   8   9     1252.45     1217.28     50.58 o
   0   8   9        8.73       21.46     29.73 o
   1   8   9      278.92      307.64     41.85 o
   2   8   9     4098.67     4009.63     95.69 o
   3   8   9      319.05      312.54     50.85 o
  -9   9   9        5.27       83.54     79.89 o
  -8   9   9       30.38      -47.69     54.23 o
  -7   9   9       50.73       84.77     56.47 o
  -6   9   9       20.89       11.24     47.16 o
  -5   9   9     2204.99     2271.41     85.03 o
  -4   9   9       36.02       25.82     40.91 o
  -3   9   9     6050.04     6114.01     97.52 o
  -2   9   9      690.47      759.64     55.32 o
  -1   9   9     1612.46     1609.10     69.84 o
   0   9   9     5039.32     4863.24     90.97 o
   1   9   9     2863.20     2903.54     81.70 o
   2   9   9      160.65      164.27     43.26 o
   3   9   9     4357.00     4443.53    108.32 o
  -8  10   9      575.17      676.14     98.35 o
  -7  10   9      115.53      117.88     57.15 o
  -6  10   9      901.76      873.80     66.40 o
  -5  10   9     1695.58     1697.37     78.03 o
  -4  10   9      140.21      164.39     44.05 o
  -3  10   9      448.90      475.06     34.64 o
  -2  10   9      751.50      721.45     55.83 o
  -1  10   9     6809.42     6993.80    108.93 o
   0  10   9      143.07      141.38     33.67 o
   1  10   9     3232.41     3331.97     88.44 o
   2  10   9      612.38      609.32     51.16 o
   3  10   9      343.45      411.48     54.51 o
  -8  11   9      637.19      678.04     64.72 o
  -7  11   9      491.07      521.34     65.40 o
  -6  11   9      988.79     1014.36     73.80 o
  -5  11   9      310.78      327.23     52.70 o
  -4  11   9      163.40      178.98     46.47 o
  -3  11   9      432.91      436.97     34.56 o
  -2  11   9     4537.38     4535.89     85.04 o
  -1  11   9      259.76      290.06     37.29 o
   0  11   9     5547.43     5655.99    142.41 o
   1  11   9      342.27      346.15     45.82 o
   2  11   9      806.90      903.45     64.07 o
   3  11   9       92.09      184.36     51.73 o
  -8  12   9        0.96      -32.05     59.20 o
  -7  12   9     1319.17     1570.36     93.83 o
  -6  12   9        9.65      -72.26     79.26 o
  -5  12   9      399.79      356.84     52.96 o
  -4  12   9      629.23      664.03     54.80 o
  -3  12   9     1253.25     1187.17     52.74 o
  -2  12   9     6260.12     6257.54    103.39 o
  -1  12   9     2973.49     2875.15     70.10 o
   0  12   9       68.29       38.55     39.75 o
   1  12   9      741.30      743.47     56.99 o
   2  12   9     2485.53     2534.78    112.31 o
  -8  13   9      548.86      613.32     68.14 o
  -7  13   9      165.66      289.45     67.38 o
  -6  13   9       64.95       30.64     54.73 o
  -5  13   9     2131.14     2172.05     89.67 o
  -4  13   9     2533.54     2575.80     90.62 o
  -3  13   9     3156.45     3006.68     70.39 o
  -2  13   9       40.55       99.25     35.15 o
  -1  13   9       23.64       28.81     34.82 o
   0  13   9      194.54      186.02     41.56 o
   1  13   9     1259.02     1334.85    123.01 o
   2  13   9     1171.12     1129.01     86.77 o
  -7  14   9       89.92      172.00     67.08 o
  -6  14   9     3028.85     3099.82    107.21 o
  -5  14   9      749.46      841.81     64.36 o
  -4  14   9     3982.99     4005.01    108.19 o
  -3  14   9       58.22       70.05     47.50 o
  -2  14   9       46.05       74.60     35.78 o
  -1  14   9      998.51      948.20     60.39 o
   0  14   9       10.67       19.58     36.26 o
   1  14   9      886.84      862.86     51.92 o
   2  14   9     1370.53     1321.57     81.14 o
  -7  15   9     2429.06     2608.73    114.74 o
  -6  15   9      339.18      484.65     63.54 o
  -5  15   9     4217.83     4384.63    119.36 o
  -4  15   9        6.06      -23.57     52.64 o
  -3  15   9       90.37       80.15     50.92 o
  -2  15   9     1384.46     1373.16     68.03 o
  -1  15   9      483.64      507.89     36.73 o
   0  15   9     1124.03     1195.26     70.86 o
   1  15   9       40.61       18.72     40.63 o
  -6  16   9     1055.11     1192.55     83.16 o
  -5  16   9      444.54      384.22     62.16 o
  -4  16   9      220.58      135.70     56.07 o
  -3  16   9     2456.75     2408.07    108.45 o
  -2  16   9      745.92      861.85     50.98 o
  -1  16   9      226.36      269.26     35.36 o
   0  16   9        0.04       -1.08     59.14 o
   1  16   9       81.54      160.80     51.78 o
  -6  17   9      626.04      608.16     79.49 o
  -5  17   9     1693.14     1640.86    111.08 o
  -4  17   9     2752.81     2635.91    146.21 o
  -3  17   9        0.10       77.89     41.08 o
  -2  17   9     2029.09     2020.06     70.15 o
  -1  17   9      128.64      153.36     46.44 o
   0  17   9      221.24      193.36     58.96 o
  -5  18   9       84.69      123.04     49.86 o
  -4  18   9     1370.63     1424.38     73.76 o
  -3  18   9      559.84      568.64     51.11 o
  -2  18   9      134.10       73.40     44.18 o
  -1  18   9     2186.34     1981.93    119.85 o
  -4  19   9     1088.96     1123.97     64.89 o
  -3  19   9      449.07      415.31     50.61 o
  -2  19   9        2.90      -17.89     44.97 o
  -8   0  10      563.06      775.05    141.95 o
  -6   0  10     6673.82     6768.32    156.09 o
  -4   0  10      162.07      233.32     52.52 o
  -2   0  10     2304.64     2411.65    109.30 o
   0   0  10     2297.37     2324.03    176.02 o
   2   0  10        9.61       19.87     73.81 o
  -9   1  10       85.40      139.51    103.62 o
  -8   1  10     1643.47     1918.65    137.50 o
  -7   1  10     3148.87     3178.07    104.11 o
  -6   1  10        5.66        0.25     37.47 o
  -5   1  10     1912.79     1916.15     78.21 o
  -4   1  10     3139.44     3331.31     72.45 o
  -3   1  10       20.36        5.62     31.90 o
  -2   1  10       18.14       12.27     31.90 o
  -1   1  10     1136.83     1077.32     54.88 o
   0   1  10      359.89      362.01     39.53 o
   1   1  10      324.33      335.18     39.91 o
   2   1  10       28.06       44.00     92.27 o
   3   1  10      157.13      143.37     66.72 o
  -9   2  10     2921.94     2933.63    163.60 o
  -8   2  10      429.89      434.12     95.34 o
  -7   2  10     1389.74     1569.28    119.62 o
  -6   2  10        6.47       81.09     37.97 o
  -5   2  10     1393.02     1305.98     56.04 o
  -4   2  10       81.70       76.54     33.11 o
  -3   2  10     9009.00     8953.94    130.27 o
  -2   2  10       31.95       29.32     31.91 o
  -1   2  10       16.66       27.10     36.84 o
   0   2  10      133.06      179.01     37.58 o
   1   2  10      522.09      584.43     42.93 o
   2   2  10      394.22      398.06     63.88 o
   3   2  10      341.94      343.76     63.21 o
  -9   3  10      193.03      205.83    104.39 o
  -8   3  10      756.16      769.04     84.91 o
  -7   3  10      974.31     1072.08     71.79 o
  -6   3  10       58.92       48.39     37.63 o
  -5   3  10      740.62      684.56     40.86 o
  -4   3  10      306.17      360.53     48.76 o
  -3   3  10      829.80      843.83     46.98 o
  -2   3  10      785.89      820.36     69.63 o
  -1   3  10      546.34      582.59     40.94 o
   0   3  10      270.12      250.32     37.58 o
   1   3  10     1244.75     1189.17     67.84 o
   2   3  10      162.10      213.08     56.91 o
  -9   4  10       90.09       32.20    105.26 o
  -8   4  10      474.03      374.80     68.50 o
  -7   4  10      121.04      161.63     64.86 o
  -6   4  10     3721.62     3809.14    103.48 o
  -5   4  10       41.00       35.38     36.06 o
  -4   4  10      290.15      290.13     36.28 o
  -3   4  10       63.24       85.62     34.10 o
  -2   4  10     1239.38     1308.71     56.57 o
  -1   4  10     1250.50     1267.92     79.50 o
   0   4  10     2351.24     2387.28     86.87 o
   1   4  10      167.44      184.14     42.56 o
   2   4  10       63.23       53.00     52.64 o
  -8   5  10      408.54      573.20     70.22 o
  -7   5  10     2207.81     2389.21     95.76 o
  -6   5  10      176.60       89.22     52.70 o
  -5   5  10     1835.54     1670.25     60.95 o
  -4   5  10      609.90      730.35     46.45 o
  -3   5  10        2.50        6.53     32.46 o
  -2   5  10      108.12      129.08     34.80 o
  -1   5  10     1276.53     1290.13     58.00 o
   0   5  10     1972.16     2007.71     64.22 o
   1   5  10     1704.67     1865.63     74.47 o
   2   5  10       33.38       18.87     46.57 o
  -8   6  10     1058.84     1269.18    177.36 o
  -7   6  10      467.85      541.31     70.04 o
  -6   6  10      160.22      144.74     54.04 o
  -5   6  10      411.46      390.46     53.02 o
  -4   6  10      761.65      844.85     48.05 o
  -3   6  10     1058.07     1101.15     54.37 o
  -2   6  10      199.88      160.65     35.59 o
  -1   6  10      166.50      155.45     64.74 o
   0   6  10      745.52      876.03     51.42 o
   1   6  10      323.31      335.34     47.17 o
   2   6  10     2725.15     2713.80     97.62 o
  -8   7  10       76.29      109.85     68.75 o
  -7   7  10       48.49      128.54     60.71 o
  -6   7  10      142.59       61.53     53.70 o
  -5   7  10        6.36      -24.21     46.84 o
  -4   7  10      137.89      167.62     34.04 o
  -3   7  10      776.16      759.23     47.05 o
  -2   7  10      382.28      416.06     39.60 o
  -1   7  10       75.58       60.57     36.86 o
   0   7  10      797.76      766.30     47.72 o
   1   7  10     1962.23     1882.92     78.37 o
   2   7  10       27.87      -56.95     70.97 o
  -8   8  10        2.36       49.03     69.67 o
  -7   8  10        5.67      108.03     60.60 o
  -6   8  10        7.56       37.84     54.42 o
  -5   8  10       92.22      101.81     69.69 o
  -4   8  10        0.45       19.11     34.48 o
  -3   8  10      300.46      280.60     38.41 o
  -2   8  10      322.27      321.25     41.51 o
  -1   8  10     4229.29     4259.07     85.73 o
   0   8  10        0.90      -12.08     41.07 o
   1   8  10      579.25      542.99     62.41 o
   2   8  10      498.41      411.90     55.85 o
  -8   9  10      137.78      211.03     74.64 o
  -7   9  10       24.99       12.56     62.53 o
  -6   9  10      408.23      386.77     58.78 o
  -5   9  10      213.84      308.69     53.82 o
  -4   9  10       20.47      -30.05     34.74 o
  -3   9  10      542.06      501.24     40.55 o
  -2   9  10      737.40      881.96     51.45 o
  -1   9  10      127.44      106.37     38.17 o
   0   9  10      489.64      573.25     50.66 o
   1   9  10      550.30      558.70     53.42 o
   2   9  10        5.42       68.93     51.90 o
  -7  10  10       40.39       53.34     64.38 o
  -6  10  10        9.69       47.28     62.00 o
  -5  10  10     1140.55     1090.10     75.02 o
  -4  10  10        6.67       -1.50     53.89 o
  -3  10  10      999.99     1096.32     65.97 o
  -2  10  10     1163.03     1261.12     62.02 o
  -1  10  10     1269.36     1337.06     61.28 o
   0  10  10      808.67      900.38     59.82 o
   1  10  10        0.89        7.58     55.32 o
  -7  11  10      393.20      441.14     70.53 o
  -6  11  10      156.64      120.37     60.53 o
  -5  11  10      148.82      112.92     55.53 o
  -4  11  10      707.70      726.84     61.53 o
  -3  11  10      371.92      416.81     41.08 o
  -2  11  10       17.02       33.35     37.93 o
  -1  11  10      533.26      580.26     45.82 o
   0  11  10     1028.33     1000.11     68.55 o
   1  11  10     2245.58     2519.49     90.89 o
  -7  12  10      195.68      289.14     70.96 o
  -6  12  10     2316.43     2339.24    103.41 o
  -5  12  10      343.60      271.52     60.64 o
  -4  12  10      951.00      933.13     65.67 o
  -3  12  10        6.48       37.81     44.26 o
  -2  12  10      299.80      385.52     67.20 o
  -1  12  10     1421.97     1471.64     66.91 o
   0  12  10      944.23     1005.47     90.90 o
   1  12  10     1436.69     1446.74     84.05 o
  -6  13  10       80.88      124.73     63.62 o
  -5  13  10     1575.08     1570.98     91.84 o
  -4  13  10      378.61      476.00     60.83 o
  -3  13  10     1055.20     1094.90     75.14 o
  -2  13  10     1631.68     1609.03     77.25 o
  -1  13  10     1701.40     1770.53     80.45 o
   0  13  10      597.27      627.16     79.69 o
  -6  14  10      390.31      471.28     78.29 o
  -5  14  10      519.36      514.38     65.55 o
  -4  14  10        3.07       20.26     56.68 o
  -3  14  10     1776.83     1974.45    133.52 o
  -2  14  10      873.83      937.48     61.11 o
  -1  14  10      138.17      209.42     50.87 o
   0  14  10        0.49       75.13     57.24 o
  -5  15  10      115.36      152.16     64.67 o
  -4  15  10     2320.94     2469.68    104.32 o
  -3  15  10       12.34     -112.34    102.20 o
  -2  15  10      453.36      488.07     76.38 o
  -1  15  10      189.49      180.81     50.76 o
  -4  16  10      231.42      229.83     86.35 o
  -3  16  10     1055.43      984.34     87.10 o
  -2  16  10     2361.36     2615.58     87.69 o
  -7   0  11       23.14       19.87    124.92 o
  -5   0  11     6200.25     6204.44    154.03 o
  -3   0  11    10468.42    10429.59    213.79 o
  -1   0  11     1498.19     1410.61     93.32 o
   1   0  11     6283.39     6481.50    224.28 o
  -8   1  11      280.69      343.34    122.08 o
  -7   1  11      861.47      867.17    106.46 o
  -6   1  11     2137.37     2102.73     75.16 o
  -5   1  11        4.90       73.75     41.58 o
  -4   1  11     2604.27     2640.82     99.32 o
  -3   1  11     1245.24     1271.46     63.87 o
  -2   1  11       18.02        6.50     39.74 o
  -1   1  11     2296.46     2383.14     74.04 o
   0   1  11      791.42      898.75     53.43 o
   1   1  11      216.58      200.55     61.20 o
  -8   2  11      184.83       91.62    255.51 o
  -7   2  11      523.38      503.30    119.30 o
  -6   2  11      811.75      821.85     65.10 o
  -5   2  11      975.60      899.54     62.57 o
  -4   2  11       37.56       64.39     39.64 o
  -3   2  11        1.03      -42.06     48.91 o
  -2   2  11     5335.10     5526.45    116.38 o
  -1   2  11       32.38      -25.57     40.46 o
   0   2  11     2504.79     2383.03     97.53 o
   1   2  11       24.42      -70.33     57.19 o
  -8   3  11      180.19       64.51    101.36 o
  -7   3  11     1620.58     1533.56    161.82 o
  -6   3  11       57.74        3.39     63.70 o
  -5   3  11       68.93       22.63     41.80 o
  -4   3  11     3483.48     3396.00     82.00 o
  -3   3  11     4214.41     4118.34     88.62 o
  -2   3  11       60.45       12.54     39.84 o
  -1   3  11     2870.31     3028.43     99.75 o
   0   3  11      835.73      829.61     53.77 o
   1   3  11      224.17      304.55     62.72 o
  -7   4  11       44.43       -4.89     63.69 o
  -6   4  11        0.24      -61.08     57.11 o
  -5   4  11     1802.10     1752.20    145.47 o
  -4   4  11      420.97      437.76     45.53 o
  -3   4  11      265.83      320.41     42.02 o
  -2   4  11      524.10      502.49     45.65 o
  -1   4  11      533.17      486.94     48.13 o
   0   4  11     1087.82     1101.63     76.88 o
   1   4  11     1372.42     1538.14     82.85 o
  -7   5  11      482.79      343.71     68.88 o
  -6   5  11     1686.91     1633.95     95.71 o
  -5   5  11      708.88      756.71     64.74 o
  -4   5  11     2122.69     2084.47     78.45 o
  -3   5  11       52.75       79.50     40.33 o
  -2   5  11       42.67       40.37     40.07 o
  -1   5  11      241.87      263.95     44.90 o
   0   5  11      949.96     1015.31     81.22 o
   1   5  11      416.93      440.20     56.90 o
  -7   6  11     4469.26     4456.62    130.05 o
  -6   6  11      374.92      418.82     65.73 o
  -5   6  11      752.68      692.10     67.17 o
  -4   6  11       47.59       56.56     52.45 o
  -3   6  11       80.90      146.28     72.53 o
  -2   6  11     1081.56      953.70     59.50 o
  -1   6  11      589.90      495.82     48.66 o
   0   6  11      597.36      651.18     71.85 o
  -7   7  11        8.04      -22.37    107.15 o
  -6   7  11     1509.64     1712.56     98.44 o
  -5   7  11      298.63      268.33     84.66 o
  -4   7  11        1.27       28.12     54.50 o
  -3   7  11      443.24      454.70     46.27 o
  -2   7  11        0.74      -24.96     42.23 o
  -1   7  11      169.55      204.37     44.64 o
   0   7  11        8.61       30.96     49.85 o
  -7   8  11      162.19       82.55    142.48 o
  -6   8  11      665.61      698.37     71.97 o
  -5   8  11      164.79      300.64     60.97 o
  -4   8  11     1178.59     1341.87    118.88 o
  -3   8  11        0.00      -13.70     41.25 o
  -2   8  11      549.40      457.51     47.46 o
  -1   8  11       22.97       82.80     66.66 o
   0   8  11      484.26      510.36     56.49 o
  -6   9  11      850.72      832.37     74.73 o
  -5   9  11     1382.09     1568.33    134.89 o
  -4   9  11        5.29       -0.83     57.37 o
  -3   9  11       84.76      130.23     67.61 o
  -2   9  11        8.92       58.54     44.00 o
  -1   9  11      344.13      356.37     81.99 o
   0   9  11        5.77       70.07     80.76 o
  -6  10  11      412.22      432.20     71.95 o
  -5  10  11      266.85      278.36     63.62 o
  -4  10  11      114.37      141.35     67.44 o
  -3  10  11      185.48      166.47     45.29 o
  -2  10  11       11.70       12.21     45.45 o
  -1  10  11        2.24       29.03     49.39 o
  -6  11  11     1952.08     2189.61    235.05 o
  -5  11  11      539.95      623.22    105.38 o
  -4  11  11      724.63      673.19     97.11 o
  -3  11  11      685.43      717.73     68.75 o
  -2  11  11       63.14      106.41     46.63 o
  -1  11  11      929.63     1036.61     71.19 o
  -5  12  11     2803.67     2708.09    112.81 o
  -4  12  11      571.44      567.30     67.82 o
  -3  12  11     1101.54     1161.92     82.87 o
  -2  12  11      133.08      137.97     48.97 o
  -4  13  11     1382.31     1648.44    101.02 o
  -3  13  11     1019.49     1010.47     78.07 o
  -6   0  12       66.09        5.68    130.60 o
  -4   0  12     1723.14     1217.41     95.80 o
  -2   0  12     4052.44     4210.88    139.84 o
  -6   1  12      195.20       72.81     63.80 o
  -5   1  12     1597.74     1608.38    100.41 o
  -4   1  12     3976.48     3798.34     93.22 o
  -3   1  12     3846.74     3439.76    136.46 o
  -2   1  12        3.94       -8.88     54.09 o
  -1   1  12      803.31      798.76     58.09 o
  -6   2  12      285.39      323.71     67.05 o
  -5   2  12     1337.96     1325.74     75.12 o
  -4   2  12     1520.06     1429.59     76.22 o
  -3   2  12       71.96       32.79     47.33 o
  -2   2  12       29.89        9.81     51.22 o
  -1   2  12     1275.87     1444.06     74.73 o
  -6   3  12     1038.28     1081.62     78.16 o
  -5   3  12       46.03       24.58     64.41 o
  -4   3  12       21.28      -47.46     48.21 o
  -3   3  12      764.23      764.20     55.69 o
  -2   3  12      228.17      293.21     63.69 o
  -6   4  12       51.16      107.96     70.95 o
  -5   4  12      131.56        4.80     83.85 o
  -4   4  12      679.53      703.28     55.92 o
  -3   4  12      216.25      277.99     50.66 o
  -2   4  12     2153.48     2294.00     82.68 o
  -5   5  12     1062.56     1112.68     79.16 o
  -4   5  12      645.35      678.42     56.58 o
  -3   5  12     2403.48     2550.94     84.60 o
  -2   5  12      129.35       82.16     49.58 o
  -5   6  12      696.10      625.57     73.33 o
  -4   6  12     2242.17     2513.61    179.59 o
  -3   6  12      238.71      314.50     61.06 o
  -2   6  12      227.86      165.69     51.48 o
  -4   7  12        0.36       59.41     65.06 o
  -3   7  12      427.05      473.66     55.73 o
 
